# Supplementary material for: Modelling seasonal habitat suitability for wide-ranging species: Invasive wild pigs in northern Australia
Source: PLoS One. 2017 May 4;12(5):e0177018. doi: 10.1371/journal.pone.0177018 (PMC5417638; doi:10.1371/journal.pone.0177018)
Supplement: S1 Tables — (XLSX) [file pone.0177018.s001.xlsx]

## Sheet: Water quality
Expert	Freshwater presence	Terrain ruggedness	Water quality index (% probability)
			Very good	Good	Moderate	Poor	Very poor
Expert1	Yes	Low	97	3	0	0	0
Expert1	Yes	Moderate	50	40	10	0	0
Expert1	Yes	High	3	23	48	23	3
Expert1	No	Low	0	0	0	16	84
Expert1	No	Moderate	0	0	0	16	84
Expert1	No	High	0	0	0	16	84
Expert2	Yes	Low	97	3	0	0	0
Expert2	Yes	Moderate	97	3	0	0	0
Expert2	Yes	High	33	33	23	9	2
Expert2	No	Low	0	0	0	3	97
Expert2	No	Moderate	0	0	0	3	97
Expert2	No	High	0	0	0	3	97
Expert3	Yes	Low	97	3	0	0	0
Expert3	Yes	Moderate	97	3	0	0	0
Expert3	Yes	High	33	33	23	9	2
Expert3	No	Low	0	0	0	3	97
Expert3	No	Moderate	0	0	0	3	97
Expert3	No	High	0	0	0	3	97
Expert4	Yes	Low	97	3	0	0	0
Expert4	Yes	Moderate	97	3	0	0	0
Expert4	Yes	High	3	47	47	3	0
Expert4	No	Low	0	0	0	3	97
Expert4	No	Moderate	0	0	0	3	97
Expert4	No	High	0	0	0	3	97

## Sheet: Food quality
Expert	Food quality	Food quantity	Food quality index (% probability)
			Very good	Good	Moderate	Poor	Very poor
Expert1	High	High	68	29	3	0	0
Expert1	High	Moderate	43	46	11	0	0
Expert1	High	Low	29	50	20	1	0
Expert1	Moderate	High	33	52	15	0	0
Expert1	Moderate	Moderate	2	31	51	15	1
Expert1	Moderate	Low	0	15	47	34	4
Expert1	Low	High	13	50	34	3	0
Expert1	Low	Moderate	0	8	44	42	6
Expert1	Low	Low	0	0	0	3	97
Expert2	High	High	97	3	0	0	0
Expert2	High	Moderate	36	50	14	0	0
Expert2	High	Low	17	51	30	2	0
Expert2	Moderate	High	15	54	29	2	0
Expert2	Moderate	Moderate	1	26	54	18	1
Expert2	Moderate	Low	0	9	45	40	6
Expert2	Low	High	0	0	0	26	74
Expert2	Low	Moderate	0	0	0	15	85
Expert2	Low	Low	0	0	0	3	97
Expert3	High	High	97	3	0	0	0
Expert3	High	Moderate	36	50	14	0	0
Expert3	High	Low	17	51	30	2	0
Expert3	Moderate	High	15	54	29	2	0
Expert3	Moderate	Moderate	1	26	54	18	1
Expert3	Moderate	Low	0	9	45	40	6
Expert3	Low	High	0	3	23	48	26
Expert3	Low	Moderate	0	0	12	26	62
Expert3	Low	Low	0	0	0	3	97
Expert4	High	High	97	3	0	0	0
Expert4	High	Moderate	33	37	22	7	1
Expert4	High	Low	23	35	28	12	2
Expert4	Moderate	High	23	35	28	12	2
Expert4	Moderate	Moderate	10	26	33	23	8
Expert4	Moderate	Low	5	18	32	30	15
Expert4	Low	High	9	24	34	24	9
Expert4	Low	Moderate	2	12	28	35	23
Expert4	Low	Low	0	0	0	3	97
Expert5	High	High	97	3	0	0	0
Expert5	High	Moderate	50	47	3	0	0
Expert5	High	Low	3	47	47	3	0
Expert5	Moderate	High	3	47	47	3	0
Expert5	Moderate	Moderate	1	27	53	18	1
Expert5	Moderate	Low	0	12	47	36	5
Expert5	Low	High	0	0	3	47	50
Expert5	Low	Moderate	0	0	2	25	73
Expert5	Low	Low	0	0	0	3	97

## Sheet: Heat prot. quality
Expert	Heat stress	Shady vegetation cover	Heat protection quality index (% probability)
			Very good	Good	Moderate	Poor	Very poor
Expert1	Low	Good	97	3	0	0	0
Expert1	Low	Moderate	97	3	0	0	0
Expert1	Low	Poor	97	3	0	0	0
Expert1	Moderate	Good	65	33	2	0	0
Expert1	Moderate	Moderate	26	48	23	3	0
Expert1	Moderate	Poor	3	23	48	23	3
Expert1	High	Good	26	47	24	3	0
Expert1	High	Moderate	20	35	40	4	1
Expert1	High	Poor	0	0	0	3	97
Expert2	Low	Good	97	3	0	0	0
Expert2	Low	Moderate	97	3	0	0	0
Expert2	Low	Poor	97	3	0	0	0
Expert2	Moderate	Good	97	3	0	0	0
Expert2	Moderate	Moderate	3	47	47	3	0
Expert2	Moderate	Poor	0	3	47	47	3
Expert2	High	Good	97	3	0	0	0
Expert2	High	Moderate	0	16	68	16	0
Expert2	High	Poor	0	0	0	3	97
Expert3	Low	Good	97	3	0	0	0
Expert3	Low	Moderate	97	3	0	0	0
Expert3	Low	Poor	97	3	0	0	0
Expert3	Moderate	Good	97	3	0	0	0
Expert3	Moderate	Moderate	62	26	11	1	0
Expert3	Moderate	Poor	26	48	23	3	0
Expert3	High	Good	97	3	0	0	0
Expert3	High	Moderate	26	48	23	3	0
Expert3	High	Poor	0	0	0	3	97
Expert4	Low	Good	97	3	0	0	0
Expert4	Low	Moderate	97	3	0	0	0
Expert4	Low	Poor	97	3	0	0	0
Expert4	Moderate	Good	97	3	0	0	0
Expert4	Moderate	Moderate	3	47	47	3	0
Expert4	Moderate	Poor	0	3	47	47	3
Expert4	High	Good	97	3	0	0	0
Expert4	High	Moderate	3	23	48	23	3
Expert4	High	Poor	0	3	23	48	26
Expert5	Low	Good	97	3	0	0	0
Expert5	Low	Moderate	97	3	0	0	0
Expert5	Low	Poor	97	3	0	0	0
Expert5	Moderate	Good	97	3	0	0	0
Expert5	Moderate	Moderate	16	68	16	0	0
Expert5	Moderate	Poor	0	16	68	16	0
Expert5	High	Good	97	3	0	0	0
Expert5	High	Moderate	3	47	47	3	0
Expert5	High	Poor	0	0	0	3	97

## Sheet: Disturbance prot. quality
Expert	Disturbance stress	Dense vegetation cover	Disturbance protection quality index (% probability)
			Very good	Good	Moderate	Poor	Very poor
Expert1	Low	Good	97	3	0	0	0
Expert1	Low	Moderate	97	3	0	0	0
Expert1	Low	Poor	97	3	0	0	0
Expert1	Moderate	Good	74	26	0	0	0
Expert1	Moderate	Moderate	26	71	3	0	0
Expert1	Moderate	Poor	0	16	68	16	0
Expert1	High	Good	74	26	0	0	0
Expert1	High	Moderate	0	1	53	45	1
Expert1	High	Poor	0	0	0	3	97
Expert2	Low	Good	97	3	0	0	0
Expert2	Low	Moderate	97	3	0	0	0
Expert2	Low	Poor	97	3	0	0	0
Expert2	Moderate	Good	97	3	0	0	0
Expert2	Moderate	Moderate	3	47	47	3	0
Expert2	Moderate	Poor	0	16	68	16	0
Expert2	High	Good	16	68	16	0	0
Expert2	High	Moderate	0	3	47	47	3
Expert2	High	Poor	0	0	0	3	97
Expert4	Low	Good	97	3	0	0	0
Expert4	Low	Moderate	97	3	0	0	0
Expert4	Low	Poor	97	3	0	0	0
Expert4	Moderate	Good	97	3	0	0	0
Expert4	Moderate	Moderate	50	47	3	0	0
Expert4	Moderate	Poor	0	3	47	47	3
Expert4	High	Good	74	26	0	0	0
Expert4	High	Moderate	0	50	50	0	0
Expert4	High	Poor	0	0	3	95	2
Expert5	Low	Good	97	3	0	0	0
Expert5	Low	Moderate	97	3	0	0	0
Expert5	Low	Poor	97	3	0	0	0
Expert5	Moderate	Good	97	3	0	0	0
Expert5	Moderate	Moderate	26	48	23	3	0
Expert5	Moderate	Poor	3	23	48	23	3
Expert5	High	Good	3	47	47	3	0
Expert5	High	Moderate	0	3	47	47	3
Expert5	High	Poor	0	0	0	3	97
Expert6	Low	Good	97	3	0	0	0
Expert6	Low	Moderate	97	3	0	0	0
Expert6	Low	Poor	97	3	0	0	0
Expert6	Moderate	Good	97	3	0	0	0
Expert6	Moderate	Moderate	86	14	0	0	0
Expert6	Moderate	Poor	74	26	0	0	0
Expert6	High	Good	74	26	0	0	0
Expert6	High	Moderate	3	47	47	3	0
Expert6	High	Poor	0	0	0	3	97

## Sheet: Disturbance stress
Expert	Intensity of control	Frequency of control	Predator presence	Disturbance stress (% probability)
				Low	Moderate	High
Expert1	Low	Low	Low	79	21	0
Expert1	Low	Low	High	56	44	0
Expert1	Low	High	Low	3	86	11
Expert1	Low	High	High	0	71	29
Expert1	High	Low	Low	33	67	0
Expert1	High	Low	High	13	85	2
Expert1	High	High	Low	0	24	76
Expert1	High	High	High	0	24	76
Expert2	Low	Low	Low	100	0	0
Expert2	Low	Low	High	50	48	2
Expert2	Low	High	Low	0	50	50
Expert2	Low	High	High	0	49	51
Expert2	High	Low	Low	50	50	0
Expert2	High	Low	High	25	73	2
Expert2	High	High	Low	0	0	100
Expert2	High	High	High	0	0	100
Expert4	Low	Low	Low	97	3	0
Expert4	Low	Low	High	97	3	0
Expert4	Low	High	Low	50	48	2
Expert4	Low	High	High	50	48	2
Expert4	High	Low	Low	2	48	50
Expert4	High	Low	High	2	48	50
Expert4	High	High	Low	0	3	97
Expert4	High	High	High	0	3	97
Expert5	Low	Low	Low	97	3	0
Expert5	Low	Low	High	97	3	0
Expert5	Low	High	Low	0	50	50
Expert5	Low	High	High	0	50	50
Expert5	High	Low	Low	50	50	0
Expert5	High	Low	High	50	50	0
Expert5	High	High	Low	0	3	97
Expert5	High	High	High	0	3	97
Expert6	Low	Low	Low	97	3	0
Expert6	Low	Low	High	50	48	2
Expert6	Low	High	Low	2	48	50
Expert6	Low	High	High	1	48	51
Expert6	High	Low	Low	97	3	0
Expert6	High	Low	High	50	48	2
Expert6	High	High	Low	0	3	97
Expert6	High	High	High	0	3	97

## Sheet: Habitat suitability
Expert	Water suitability index	Food suitability index	Heat protection suitability index	Disturbance protection suitability index	Habitat suitability index (% probability)
					Very high	High	Moderate	Low	Very low
Expert1	Very good	Very good	Very good	Very good	73	26	1	0	0
Expert1	Very good	Very good	Very good	Good	63	36	1	0	0
Expert1	Very good	Very good	Very good	Moderate	48	49	3	0	0
Expert1	Very good	Very good	Very good	Poor	31	61	8	0	0
Expert1	Very good	Very good	Very good	Very poor	0	3	23	49	25
Expert1	Very good	Very good	Good	Very good	44	52	4	0	0
Expert1	Very good	Very good	Good	Good	34	58	8	0	0
Expert1	Very good	Very good	Good	Moderate	25	63	12	0	0
Expert1	Very good	Very good	Good	Poor	15	65	20	0	0
Expert1	Very good	Very good	Good	Very poor	0	3	23	49	25
Expert1	Very good	Very good	Moderate	Very good	12	62	25	1	0
Expert1	Very good	Very good	Moderate	Good	7	58	34	1	0
Expert1	Very good	Very good	Moderate	Moderate	5	51	42	2	0
Expert1	Very good	Very good	Moderate	Poor	3	42	51	4	0
Expert1	Very good	Very good	Moderate	Very poor	0	3	23	49	25
Expert1	Very good	Very good	Poor	Very good	2	33	58	7	0
Expert1	Very good	Very good	Poor	Good	1	25	62	12	0
Expert1	Very good	Very good	Poor	Moderate	0	18	64	18	0
Expert1	Very good	Very good	Poor	Poor	0	12	62	25	1
Expert1	Very good	Very good	Poor	Very poor	0	3	23	49	25
Expert1	Very good	Very good	Very poor	Very good	0	0	0	26	74
Expert1	Very good	Very good	Very poor	Good	0	0	0	26	74
Expert1	Very good	Very good	Very poor	Moderate	0	0	0	26	74
Expert1	Very good	Very good	Very poor	Poor	0	0	0	26	74
Expert1	Very good	Very good	Very poor	Very poor	0	0	0	26	74
Expert1	Very good	Good	Very good	Very good	44	52	4	0	0
Expert1	Very good	Good	Very good	Good	34	58	8	0	0
Expert1	Very good	Good	Very good	Moderate	25	63	12	0	0
Expert1	Very good	Good	Very good	Poor	15	65	20	0	0
Expert1	Very good	Good	Very good	Very poor	0	3	23	49	25
Expert1	Very good	Good	Good	Very good	28	62	10	0	0
Expert1	Very good	Good	Good	Good	20	65	15	0	0
Expert1	Very good	Good	Good	Moderate	14	64	22	0	0
Expert1	Very good	Good	Good	Poor	7	59	33	1	0
Expert1	Very good	Good	Good	Very poor	0	3	23	49	25
Expert1	Very good	Good	Moderate	Very good	7	58	34	1	0
Expert1	Very good	Good	Moderate	Good	5	51	42	2	0
Expert1	Very good	Good	Moderate	Moderate	3	42	51	4	0
Expert1	Very good	Good	Moderate	Poor	1	33	58	8	0
Expert1	Very good	Good	Moderate	Very poor	0	3	23	49	25
Expert1	Very good	Good	Poor	Very good	1	25	62	12	0
Expert1	Very good	Good	Poor	Good	0	18	64	18	0
Expert1	Very good	Good	Poor	Moderate	0	12	62	25	1
Expert1	Very good	Good	Poor	Poor	0	3	23	49	25
Expert1	Very good	Good	Poor	Very poor	0	5	51	42	2
Expert1	Very good	Good	Very poor	Very good	0	0	0	26	74
Expert1	Very good	Good	Very poor	Good	0	0	0	26	74
Expert1	Very good	Good	Very poor	Moderate	0	0	0	26	74
Expert1	Very good	Good	Very poor	Poor	0	0	0	26	74
Expert1	Very good	Good	Very poor	Very poor	0	0	0	26	74
Expert1	Very good	Moderate	Very good	Very good	12	62	25	1	0
Expert1	Very good	Moderate	Very good	Good	7	58	34	1	0
Expert1	Very good	Moderate	Very good	Moderate	5	51	42	2	0
Expert1	Very good	Moderate	Very good	Poor	3	42	51	4	0
Expert1	Very good	Moderate	Very good	Very poor	0	3	23	49	25
Expert1	Very good	Moderate	Good	Very good	7	58	34	1	0
Expert1	Very good	Moderate	Good	Good	5	51	42	2	0
Expert1	Very good	Moderate	Good	Moderate	3	42	51	4	0
Expert1	Very good	Moderate	Good	Poor	1	33	58	8	0
Expert1	Very good	Moderate	Good	Very poor	0	3	23	49	25
Expert1	Very good	Moderate	Moderate	Very good	3	46	48	3	0
Expert1	Very good	Moderate	Moderate	Good	2	37	56	5	0
Expert1	Very good	Moderate	Moderate	Moderate	1	28	61	10	0
Expert1	Very good	Moderate	Moderate	Poor	0	21	64	15	0
Expert1	Very good	Moderate	Moderate	Very poor	0	3	23	49	25
Expert1	Very good	Moderate	Poor	Very good	0	18	64	18	0
Expert1	Very good	Moderate	Poor	Good	0	12	62	25	1
Expert1	Very good	Moderate	Poor	Moderate	0	8	58	33	1
Expert1	Very good	Moderate	Poor	Poor	0	5	51	42	2
Expert1	Very good	Moderate	Poor	Very poor	0	3	23	49	25
Expert1	Very good	Moderate	Very poor	Very good	0	0	0	26	74
Expert1	Very good	Moderate	Very poor	Good	0	0	0	26	74
Expert1	Very good	Moderate	Very poor	Moderate	0	0	0	26	74
Expert1	Very good	Moderate	Very poor	Poor	0	0	0	26	74
Expert1	Very good	Moderate	Very poor	Very poor	0	0	0	26	74
Expert1	Very good	Poor	Very good	Very good	2	33	58	7	0
Expert1	Very good	Poor	Very good	Good	1	25	62	12	0
Expert1	Very good	Poor	Very good	Moderate	0	18	64	18	0
Expert1	Very good	Poor	Very good	Poor	0	12	62	25	1
Expert1	Very good	Poor	Very good	Very poor	0	3	23	49	25
Expert1	Very good	Poor	Good	Very good	1	25	62	12	0
Expert1	Very good	Poor	Good	Good	0	18	64	18	0
Expert1	Very good	Poor	Good	Moderate	0	12	62	25	1
Expert1	Very good	Poor	Good	Poor	0	8	58	33	1
Expert1	Very good	Poor	Good	Very poor	0	3	23	49	25
Expert1	Very good	Poor	Moderate	Very good	0	18	64	18	0
Expert1	Very good	Poor	Moderate	Good	0	12	62	25	1
Expert1	Very good	Poor	Moderate	Moderate	0	8	58	33	1
Expert1	Very good	Poor	Moderate	Poor	0	5	51	42	2
Expert1	Very good	Poor	Moderate	Very poor	0	3	23	49	25
Expert1	Very good	Poor	Poor	Very good	0	9	60	30	1
Expert1	Very good	Poor	Poor	Good	0	5	54	39	2
Expert1	Very good	Poor	Poor	Moderate	0	3	46	48	3
Expert1	Very good	Poor	Poor	Poor	0	2	37	56	5
Expert1	Very good	Poor	Poor	Very poor	0	3	23	49	25
Expert1	Very good	Poor	Very poor	Very good	0	0	0	26	74
Expert1	Very good	Poor	Very poor	Good	0	0	0	26	74
Expert1	Very good	Poor	Very poor	Moderate	0	0	0	26	74
Expert1	Very good	Poor	Very poor	Poor	0	0	0	26	74
Expert1	Very good	Poor	Very poor	Very poor	0	0	0	26	74
Expert1	Very good	Very poor	Very good	Very good	0	0	0	26	74
Expert1	Very good	Very poor	Very good	Good	0	0	0	26	74
Expert1	Very good	Very poor	Very good	Moderate	0	0	0	26	74
Expert1	Very good	Very poor	Very good	Poor	0	0	0	26	74
Expert1	Very good	Very poor	Very good	Very poor	0	0	0	26	74
Expert1	Very good	Very poor	Good	Very good	0	0	0	26	74
Expert1	Very good	Very poor	Good	Good	0	0	0	26	74
Expert1	Very good	Very poor	Good	Moderate	0	0	0	26	74
Expert1	Very good	Very poor	Good	Poor	0	0	0	26	74
Expert1	Very good	Very poor	Good	Very poor	0	0	0	26	74
Expert1	Very good	Very poor	Moderate	Very good	0	0	0	26	74
Expert1	Very good	Very poor	Moderate	Good	0	0	0	26	74
Expert1	Very good	Very poor	Moderate	Moderate	0	0	0	26	74
Expert1	Very good	Very poor	Moderate	Poor	0	0	0	26	74
Expert1	Very good	Very poor	Moderate	Very poor	0	0	0	26	74
Expert1	Very good	Very poor	Poor	Very good	0	0	0	26	74
Expert1	Very good	Very poor	Poor	Good	0	0	0	26	74
Expert1	Very good	Very poor	Poor	Moderate	0	0	0	26	74
Expert1	Very good	Very poor	Poor	Poor	0	0	0	26	74
Expert1	Very good	Very poor	Poor	Very poor	0	0	0	26	74
Expert1	Very good	Very poor	Very poor	Very good	0	0	0	26	74
Expert1	Very good	Very poor	Very poor	Good	0	0	0	26	74
Expert1	Very good	Very poor	Very poor	Moderate	0	0	0	26	74
Expert1	Very good	Very poor	Very poor	Poor	0	0	0	26	74
Expert1	Very good	Very poor	Very poor	Very poor	0	0	0	26	74
Expert1	Good	Very good	Very good	Very good	44	52	4	0	0
Expert1	Good	Very good	Very good	Good	34	58	8	0	0
Expert1	Good	Very good	Very good	Moderate	25	63	12	0	0
Expert1	Good	Very good	Very good	Poor	15	65	20	0	0
Expert1	Good	Very good	Very good	Very poor	0	3	23	49	25
Expert1	Good	Very good	Good	Very good	28	62	10	0	0
Expert1	Good	Very good	Good	Good	20	65	15	0	0
Expert1	Good	Very good	Good	Moderate	14	64	22	0	0
Expert1	Good	Very good	Good	Poor	7	59	33	1	0
Expert1	Good	Very good	Good	Very poor	0	3	23	49	25
Expert1	Good	Very good	Moderate	Very good	7	58	34	1	0
Expert1	Good	Very good	Moderate	Good	5	51	42	2	0
Expert1	Good	Very good	Moderate	Moderate	3	42	51	4	0
Expert1	Good	Very good	Moderate	Poor	1	33	58	8	0
Expert1	Good	Very good	Moderate	Very poor	0	3	23	49	25
Expert1	Good	Very good	Poor	Very good	1	25	62	12	0
Expert1	Good	Very good	Poor	Good	0	18	64	18	0
Expert1	Good	Very good	Poor	Moderate	0	12	62	25	1
Expert1	Good	Very good	Poor	Poor	0	8	58	33	1
Expert1	Good	Very good	Poor	Very poor	0	3	23	49	25
Expert1	Good	Very good	Very poor	Very good	0	0	0	26	74
Expert1	Good	Very good	Very poor	Good	0	0	0	26	74
Expert1	Good	Very good	Very poor	Moderate	0	0	0	26	74
Expert1	Good	Very good	Very poor	Poor	0	0	0	26	74
Expert1	Good	Very good	Very poor	Very poor	0	0	0	26	74
Expert1	Good	Good	Very good	Very good	28	62	10	0	0
Expert1	Good	Good	Very good	Good	20	65	15	0	0
Expert1	Good	Good	Very good	Moderate	14	64	22	0	0
Expert1	Good	Good	Very good	Poor	7	59	33	1	0
Expert1	Good	Good	Very good	Very poor	0	3	23	49	25
Expert1	Good	Good	Good	Very good	18	65	17	0	0
Expert1	Good	Good	Good	Good	12	64	24	0	0
Expert1	Good	Good	Good	Moderate	7	58	34	1	0
Expert1	Good	Good	Good	Poor	3	47	47	3	0
Expert1	Good	Good	Good	Very poor	0	3	23	49	25
Expert1	Good	Good	Moderate	Very good	5	51	42	2	0
Expert1	Good	Good	Moderate	Good	3	42	51	4	0
Expert1	Good	Good	Moderate	Moderate	1	33	58	8	0
Expert1	Good	Good	Moderate	Poor	1	24	63	12	0
Expert1	Good	Good	Moderate	Very poor	0	3	23	49	25
Expert1	Good	Good	Poor	Very good	0	18	64	18	0
Expert1	Good	Good	Poor	Good	0	12	62	25	1
Expert1	Good	Good	Poor	Moderate	0	8	58	33	1
Expert1	Good	Good	Poor	Poor	0	5	51	42	2
Expert1	Good	Good	Poor	Very poor	0	3	23	49	25
Expert1	Good	Good	Very poor	Very good	0	0	0	26	74
Expert1	Good	Good	Very poor	Good	0	0	0	26	74
Expert1	Good	Good	Very poor	Moderate	0	0	0	26	74
Expert1	Good	Good	Very poor	Poor	0	0	0	26	74
Expert1	Good	Good	Very poor	Very poor	0	0	0	26	74
Expert1	Good	Moderate	Very good	Very good	7	58	34	1	0
Expert1	Good	Moderate	Very good	Good	5	51	42	2	0
Expert1	Good	Moderate	Very good	Moderate	3	42	51	4	0
Expert1	Good	Moderate	Very good	Poor	1	33	58	8	0
Expert1	Good	Moderate	Very good	Very poor	0	3	23	49	25
Expert1	Good	Moderate	Good	Very good	5	51	42	2	0
Expert1	Good	Moderate	Good	Good	3	42	51	4	0
Expert1	Good	Moderate	Good	Moderate	1	33	58	8	0
Expert1	Good	Moderate	Good	Poor	1	24	63	12	0
Expert1	Good	Moderate	Good	Very poor	0	3	23	49	25
Expert1	Good	Moderate	Moderate	Very good	2	37	56	5	0
Expert1	Good	Moderate	Moderate	Good	1	28	61	10	0
Expert1	Good	Moderate	Moderate	Moderate	0	21	64	15	0
Expert1	Good	Moderate	Moderate	Poor	0	14	64	22	0
Expert1	Good	Moderate	Moderate	Very poor	0	3	23	49	25
Expert1	Good	Moderate	Poor	Very good	0	12	62	25	1
Expert1	Good	Moderate	Poor	Good	0	8	58	33	1
Expert1	Good	Moderate	Poor	Moderate	0	5	51	42	2
Expert1	Good	Moderate	Poor	Poor	0	3	42	51	4
Expert1	Good	Moderate	Poor	Very poor	0	3	23	49	25
Expert1	Good	Moderate	Very poor	Very good	0	0	0	26	74
Expert1	Good	Moderate	Very poor	Good	0	0	0	26	74
Expert1	Good	Moderate	Very poor	Moderate	0	0	0	26	74
Expert1	Good	Moderate	Very poor	Poor	0	0	0	26	74
Expert1	Good	Moderate	Very poor	Very poor	0	0	0	26	74
Expert1	Good	Poor	Very good	Very good	1	25	62	12	0
Expert1	Good	Poor	Very good	Good	0	18	64	18	0
Expert1	Good	Poor	Very good	Moderate	0	12	62	25	1
Expert1	Good	Poor	Very good	Poor	0	8	58	33	1
Expert1	Good	Poor	Very good	Very poor	0	3	23	49	25
Expert1	Good	Poor	Good	Very good	0	18	64	18	0
Expert1	Good	Poor	Good	Good	0	12	62	25	1
Expert1	Good	Poor	Good	Moderate	0	8	58	33	1
Expert1	Good	Poor	Good	Poor	0	5	51	42	2
Expert1	Good	Poor	Good	Very poor	0	3	23	49	25
Expert1	Good	Poor	Moderate	Very good	0	12	62	25	1
Expert1	Good	Poor	Moderate	Good	0	8	58	33	1
Expert1	Good	Poor	Moderate	Moderate	0	5	51	42	2
Expert1	Good	Poor	Moderate	Poor	0	3	42	51	4
Expert1	Good	Poor	Moderate	Very poor	0	3	23	49	25
Expert1	Good	Poor	Poor	Very good	0	5	54	39	2
Expert1	Good	Poor	Poor	Good	0	3	46	48	3
Expert1	Good	Poor	Poor	Moderate	0	2	37	56	5
Expert1	Good	Poor	Poor	Poor	0	1	28	62	9
Expert1	Good	Poor	Poor	Very poor	0	3	23	49	25
Expert1	Good	Poor	Very poor	Very good	0	0	0	26	74
Expert1	Good	Poor	Very poor	Good	0	0	0	26	74
Expert1	Good	Poor	Very poor	Moderate	0	0	0	26	74
Expert1	Good	Poor	Very poor	Poor	0	0	0	26	74
Expert1	Good	Poor	Very poor	Very poor	0	0	0	26	74
Expert1	Good	Very poor	Very good	Very good	0	0	0	26	74
Expert1	Good	Very poor	Very good	Good	0	0	0	26	74
Expert1	Good	Very poor	Very good	Moderate	0	0	0	26	74
Expert1	Good	Very poor	Very good	Poor	0	0	0	26	74
Expert1	Good	Very poor	Very good	Very poor	0	0	0	26	74
Expert1	Good	Very poor	Good	Very good	0	0	0	26	74
Expert1	Good	Very poor	Good	Good	0	0	0	26	74
Expert1	Good	Very poor	Good	Moderate	0	0	0	26	74
Expert1	Good	Very poor	Good	Poor	0	0	0	26	74
Expert1	Good	Very poor	Good	Very poor	0	0	0	26	74
Expert1	Good	Very poor	Moderate	Very good	0	0	0	26	74
Expert1	Good	Very poor	Moderate	Good	0	0	0	26	74
Expert1	Good	Very poor	Moderate	Moderate	0	0	0	26	74
Expert1	Good	Very poor	Moderate	Poor	0	0	0	26	74
Expert1	Good	Very poor	Moderate	Very poor	0	0	0	26	74
Expert1	Good	Very poor	Poor	Very good	0	0	0	26	74
Expert1	Good	Very poor	Poor	Good	0	0	0	26	74
Expert1	Good	Very poor	Poor	Moderate	0	0	0	26	74
Expert1	Good	Very poor	Poor	Poor	0	0	0	26	74
Expert1	Good	Very poor	Poor	Very poor	0	0	0	26	74
Expert1	Good	Very poor	Very poor	Very good	0	0	0	26	74
Expert1	Good	Very poor	Very poor	Good	0	0	0	26	74
Expert1	Good	Very poor	Very poor	Moderate	0	0	0	26	74
Expert1	Good	Very poor	Very poor	Poor	0	0	0	26	74
Expert1	Good	Very poor	Very poor	Very poor	0	0	0	26	74
Expert1	Moderate	Very good	Very good	Very good	12	62	25	1	0
Expert1	Moderate	Very good	Very good	Good	7	58	34	1	0
Expert1	Moderate	Very good	Very good	Moderate	5	51	42	2	0
Expert1	Moderate	Very good	Very good	Poor	3	42	51	4	0
Expert1	Moderate	Very good	Very good	Very poor	0	3	23	49	25
Expert1	Moderate	Very good	Good	Very good	7	58	34	1	0
Expert1	Moderate	Very good	Good	Good	5	51	42	2	0
Expert1	Moderate	Very good	Good	Moderate	3	42	51	4	0
Expert1	Moderate	Very good	Good	Poor	1	33	58	8	0
Expert1	Moderate	Very good	Good	Very poor	0	3	23	49	25
Expert1	Moderate	Very good	Moderate	Very good	3	46	48	3	0
Expert1	Moderate	Very good	Moderate	Good	2	37	56	5	0
Expert1	Moderate	Very good	Moderate	Moderate	1	28	61	10	0
Expert1	Moderate	Very good	Moderate	Poor	0	21	64	15	0
Expert1	Moderate	Very good	Moderate	Very poor	0	3	23	49	25
Expert1	Moderate	Very good	Poor	Very good	0	18	64	18	0
Expert1	Moderate	Very good	Poor	Good	0	12	62	25	1
Expert1	Moderate	Very good	Poor	Moderate	0	8	58	33	1
Expert1	Moderate	Very good	Poor	Poor	0	5	51	42	2
Expert1	Moderate	Very good	Poor	Very poor	0	3	23	49	25
Expert1	Moderate	Very good	Very poor	Very good	0	0	0	26	74
Expert1	Moderate	Very good	Very poor	Good	0	0	0	26	74
Expert1	Moderate	Very good	Very poor	Moderate	0	0	0	26	74
Expert1	Moderate	Very good	Very poor	Poor	0	0	0	26	74
Expert1	Moderate	Very good	Very poor	Very poor	0	0	0	26	74
Expert1	Moderate	Good	Very good	Very good	8	58	34	0	0
Expert1	Moderate	Good	Very good	Good	5	51	42	2	0
Expert1	Moderate	Good	Very good	Moderate	3	42	51	4	0
Expert1	Moderate	Good	Very good	Poor	1	33	58	8	0
Expert1	Moderate	Good	Very good	Very poor	0	3	23	49	25
Expert1	Moderate	Good	Good	Very good	5	51	42	2	0
Expert1	Moderate	Good	Good	Good	3	42	51	4	0
Expert1	Moderate	Good	Good	Moderate	1	33	58	8	0
Expert1	Moderate	Good	Good	Poor	1	24	63	12	0
Expert1	Moderate	Good	Good	Very poor	0	3	23	49	25
Expert1	Moderate	Good	Moderate	Very good	2	37	56	5	0
Expert1	Moderate	Good	Moderate	Good	1	28	61	10	0
Expert1	Moderate	Good	Moderate	Moderate	0	21	64	15	0
Expert1	Moderate	Good	Moderate	Poor	0	14	64	22	0
Expert1	Moderate	Good	Moderate	Very poor	0	3	23	49	25
Expert1	Moderate	Good	Poor	Very good	0	12	62	25	1
Expert1	Moderate	Good	Poor	Good	0	8	58	33	1
Expert1	Moderate	Good	Poor	Moderate	0	5	51	42	2
Expert1	Moderate	Good	Poor	Poor	0	3	42	51	4
Expert1	Moderate	Good	Poor	Very poor	0	3	23	49	25
Expert1	Moderate	Good	Very poor	Very good	0	0	0	26	74
Expert1	Moderate	Good	Very poor	Good	0	0	0	26	74
Expert1	Moderate	Good	Very poor	Moderate	0	0	0	26	74
Expert1	Moderate	Good	Very poor	Poor	0	0	0	26	74
Expert1	Moderate	Good	Very poor	Very poor	0	0	0	26	74
Expert1	Moderate	Moderate	Very good	Very good	3	46	48	3	0
Expert1	Moderate	Moderate	Very good	Good	2	37	56	5	0
Expert1	Moderate	Moderate	Very good	Moderate	1	28	61	10	0
Expert1	Moderate	Moderate	Very good	Poor	0	21	64	15	0
Expert1	Moderate	Moderate	Very good	Very poor	0	3	23	49	25
Expert1	Moderate	Moderate	Good	Very good	2	37	56	5	0
Expert1	Moderate	Moderate	Good	Good	1	28	61	10	0
Expert1	Moderate	Moderate	Good	Moderate	0	21	64	15	0
Expert1	Moderate	Moderate	Good	Poor	0	14	64	22	0
Expert1	Moderate	Moderate	Good	Very poor	0	3	23	49	25
Expert1	Moderate	Moderate	Moderate	Very good	1	25	63	11	0
Expert1	Moderate	Moderate	Moderate	Good	0	18	65	17	0
Expert1	Moderate	Moderate	Moderate	Moderate	0	12	64	24	0
Expert1	Moderate	Moderate	Moderate	Poor	0	7	58	34	1
Expert1	Moderate	Moderate	Moderate	Very poor	0	3	23	49	25
Expert1	Moderate	Moderate	Poor	Very good	0	8	58	33	1
Expert1	Moderate	Moderate	Poor	Good	0	5	51	42	2
Expert1	Moderate	Moderate	Poor	Moderate	0	3	42	51	4
Expert1	Moderate	Moderate	Poor	Poor	0	1	33	58	8
Expert1	Moderate	Moderate	Poor	Very poor	0	3	23	49	25
Expert1	Moderate	Moderate	Very poor	Very good	0	0	0	26	74
Expert1	Moderate	Moderate	Very poor	Good	0	0	0	26	74
Expert1	Moderate	Moderate	Very poor	Moderate	0	0	0	26	74
Expert1	Moderate	Moderate	Very poor	Poor	0	0	0	26	74
Expert1	Moderate	Moderate	Very poor	Very poor	0	0	0	26	74
Expert1	Moderate	Poor	Very good	Very good	0	18	64	18	0
Expert1	Moderate	Poor	Very good	Good	0	12	62	25	1
Expert1	Moderate	Poor	Very good	Moderate	0	8	58	33	1
Expert1	Moderate	Poor	Very good	Poor	0	5	51	42	2
Expert1	Moderate	Poor	Very good	Very poor	0	3	23	49	25
Expert1	Moderate	Poor	Good	Very good	0	12	62	25	1
Expert1	Moderate	Poor	Good	Good	0	8	58	33	1
Expert1	Moderate	Poor	Good	Moderate	0	5	51	42	2
Expert1	Moderate	Poor	Good	Poor	0	3	42	51	4
Expert1	Moderate	Poor	Good	Very poor	0	3	23	49	25
Expert1	Moderate	Poor	Moderate	Very good	0	8	58	33	1
Expert1	Moderate	Poor	Moderate	Good	0	5	51	42	2
Expert1	Moderate	Poor	Moderate	Moderate	0	3	42	51	4
Expert1	Moderate	Poor	Moderate	Poor	0	1	33	58	8
Expert1	Moderate	Poor	Moderate	Very poor	0	3	23	49	25
Expert1	Moderate	Poor	Poor	Very good	0	3	46	48	3
Expert1	Moderate	Poor	Poor	Good	0	2	37	56	5
Expert1	Moderate	Poor	Poor	Moderate	0	1	28	62	9
Expert1	Moderate	Poor	Poor	Poor	0	0	20	65	15
Expert1	Moderate	Poor	Poor	Very poor	0	0	14	64	22
Expert1	Moderate	Poor	Very poor	Very good	0	0	0	26	74
Expert1	Moderate	Poor	Very poor	Good	0	0	0	26	74
Expert1	Moderate	Poor	Very poor	Moderate	0	0	0	26	74
Expert1	Moderate	Poor	Very poor	Poor	0	0	0	26	74
Expert1	Moderate	Poor	Very poor	Very poor	0	0	0	26	74
Expert1	Moderate	Very poor	Very good	Very good	0	0	0	26	74
Expert1	Moderate	Very poor	Very good	Good	0	0	0	26	74
Expert1	Moderate	Very poor	Very good	Moderate	0	0	0	26	74
Expert1	Moderate	Very poor	Very good	Poor	0	0	0	26	74
Expert1	Moderate	Very poor	Very good	Very poor	0	0	0	26	74
Expert1	Moderate	Very poor	Good	Very good	0	0	0	26	74
Expert1	Moderate	Very poor	Good	Good	0	0	0	26	74
Expert1	Moderate	Very poor	Good	Moderate	0	0	0	26	74
Expert1	Moderate	Very poor	Good	Poor	0	0	0	26	74
Expert1	Moderate	Very poor	Good	Very poor	0	0	0	26	74
Expert1	Moderate	Very poor	Moderate	Very good	0	0	0	26	74
Expert1	Moderate	Very poor	Moderate	Good	0	0	0	26	74
Expert1	Moderate	Very poor	Moderate	Moderate	0	0	0	26	74
Expert1	Moderate	Very poor	Moderate	Poor	0	0	0	26	74
Expert1	Moderate	Very poor	Moderate	Very poor	0	0	0	26	74
Expert1	Moderate	Very poor	Poor	Very good	0	0	0	26	74
Expert1	Moderate	Very poor	Poor	Good	0	0	0	26	74
Expert1	Moderate	Very poor	Poor	Moderate	0	0	0	26	74
Expert1	Moderate	Very poor	Poor	Poor	0	0	0	26	74
Expert1	Moderate	Very poor	Poor	Very poor	0	0	0	26	74
Expert1	Moderate	Very poor	Very poor	Very good	0	0	0	26	74
Expert1	Moderate	Very poor	Very poor	Good	0	0	0	26	74
Expert1	Moderate	Very poor	Very poor	Moderate	0	0	0	26	74
Expert1	Moderate	Very poor	Very poor	Poor	0	0	0	26	74
Expert1	Moderate	Very poor	Very poor	Very poor	0	0	0	26	74
Expert1	Poor	Very good	Very good	Very good	2	33	58	7	0
Expert1	Poor	Very good	Very good	Good	1	25	62	12	0
Expert1	Poor	Very good	Very good	Moderate	0	18	64	18	0
Expert1	Poor	Very good	Very good	Poor	0	12	62	25	1
Expert1	Poor	Very good	Very good	Very poor	0	3	23	49	25
Expert1	Poor	Very good	Good	Very good	1	25	62	12	0
Expert1	Poor	Very good	Good	Good	0	18	64	18	0
Expert1	Poor	Very good	Good	Moderate	0	12	62	25	1
Expert1	Poor	Very good	Good	Poor	0	8	58	33	1
Expert1	Poor	Very good	Good	Very poor	0	3	23	49	25
Expert1	Poor	Very good	Moderate	Very good	0	18	64	18	0
Expert1	Poor	Very good	Moderate	Good	0	12	62	25	1
Expert1	Poor	Very good	Moderate	Moderate	0	8	58	33	1
Expert1	Poor	Very good	Moderate	Poor	0	5	51	42	2
Expert1	Poor	Very good	Moderate	Very poor	0	3	23	49	25
Expert1	Poor	Very good	Poor	Very good	0	9	60	30	1
Expert1	Poor	Very good	Poor	Good	0	5	54	39	2
Expert1	Poor	Very good	Poor	Moderate	0	3	46	48	3
Expert1	Poor	Very good	Poor	Poor	0	2	37	56	5
Expert1	Poor	Very good	Poor	Very poor	0	3	23	49	25
Expert1	Poor	Very good	Very poor	Very good	0	0	0	26	74
Expert1	Poor	Very good	Very poor	Good	0	0	0	26	74
Expert1	Poor	Very good	Very poor	Moderate	0	0	0	26	74
Expert1	Poor	Very good	Very poor	Poor	0	0	0	26	74
Expert1	Poor	Very good	Very poor	Very poor	0	0	0	26	74
Expert1	Poor	Good	Very good	Very good	1	25	62	12	0
Expert1	Poor	Good	Very good	Good	0	18	64	18	0
Expert1	Poor	Good	Very good	Moderate	0	12	62	25	1
Expert1	Poor	Good	Very good	Poor	0	8	58	33	1
Expert1	Poor	Good	Very good	Very poor	0	3	23	49	25
Expert1	Poor	Good	Good	Very good	0	18	64	18	0
Expert1	Poor	Good	Good	Good	0	12	62	25	1
Expert1	Poor	Good	Good	Moderate	0	8	58	33	1
Expert1	Poor	Good	Good	Poor	0	5	51	42	2
Expert1	Poor	Good	Good	Very poor	0	3	23	49	25
Expert1	Poor	Good	Moderate	Very good	0	12	62	25	1
Expert1	Poor	Good	Moderate	Good	0	8	58	33	1
Expert1	Poor	Good	Moderate	Moderate	0	5	51	42	2
Expert1	Poor	Good	Moderate	Poor	0	3	42	51	4
Expert1	Poor	Good	Moderate	Very poor	0	3	23	49	25
Expert1	Poor	Good	Poor	Very good	0	5	54	39	2
Expert1	Poor	Good	Poor	Good	0	3	46	48	3
Expert1	Poor	Good	Poor	Moderate	0	2	37	56	5
Expert1	Poor	Good	Poor	Poor	0	1	28	62	9
Expert1	Poor	Good	Poor	Very poor	0	3	23	49	25
Expert1	Poor	Good	Very poor	Very good	0	0	0	26	74
Expert1	Poor	Good	Very poor	Good	0	0	0	26	74
Expert1	Poor	Good	Very poor	Moderate	0	0	0	26	74
Expert1	Poor	Good	Very poor	Poor	0	0	0	26	74
Expert1	Poor	Good	Very poor	Very poor	0	0	0	26	74
Expert1	Poor	Moderate	Very good	Very good	0	18	64	18	0
Expert1	Poor	Moderate	Very good	Good	0	12	62	25	1
Expert1	Poor	Moderate	Very good	Moderate	0	8	58	33	1
Expert1	Poor	Moderate	Very good	Poor	0	5	51	42	2
Expert1	Poor	Moderate	Very good	Very poor	0	3	23	49	25
Expert1	Poor	Moderate	Good	Very good	0	12	62	25	1
Expert1	Poor	Moderate	Good	Good	0	8	58	33	1
Expert1	Poor	Moderate	Good	Moderate	0	5	51	42	2
Expert1	Poor	Moderate	Good	Poor	0	3	42	51	4
Expert1	Poor	Moderate	Good	Very poor	0	3	23	49	25
Expert1	Poor	Moderate	Moderate	Very good	0	8	58	33	1
Expert1	Poor	Moderate	Moderate	Good	0	5	51	42	2
Expert1	Poor	Moderate	Moderate	Moderate	0	3	42	51	4
Expert1	Poor	Moderate	Moderate	Poor	0	1	33	58	8
Expert1	Poor	Moderate	Moderate	Very poor	0	3	23	49	25
Expert1	Poor	Moderate	Poor	Very good	0	3	46	48	3
Expert1	Poor	Moderate	Poor	Good	0	2	37	56	5
Expert1	Poor	Moderate	Poor	Moderate	0	1	28	62	9
Expert1	Poor	Moderate	Poor	Poor	0	0	20	65	15
Expert1	Poor	Moderate	Poor	Very poor	0	0	14	64	22
Expert1	Poor	Moderate	Very poor	Very good	0	0	0	26	74
Expert1	Poor	Moderate	Very poor	Good	0	0	0	26	74
Expert1	Poor	Moderate	Very poor	Moderate	0	0	0	26	74
Expert1	Poor	Moderate	Very poor	Poor	0	0	0	26	74
Expert1	Poor	Moderate	Very poor	Very poor	0	0	0	26	74
Expert1	Poor	Poor	Very good	Very good	0	9	60	30	1
Expert1	Poor	Poor	Very good	Good	0	5	54	39	2
Expert1	Poor	Poor	Very good	Moderate	0	3	46	48	3
Expert1	Poor	Poor	Very good	Poor	0	2	37	56	5
Expert1	Poor	Poor	Very good	Very poor	0	3	23	49	25
Expert1	Poor	Poor	Good	Very good	0	5	54	39	2
Expert1	Poor	Poor	Good	Good	0	3	46	48	3
Expert1	Poor	Poor	Good	Moderate	0	2	37	56	5
Expert1	Poor	Poor	Good	Poor	0	1	28	62	9
Expert1	Poor	Poor	Good	Very poor	0	3	23	49	25
Expert1	Poor	Poor	Moderate	Very good	0	3	46	48	3
Expert1	Poor	Poor	Moderate	Good	0	2	37	56	5
Expert1	Poor	Poor	Moderate	Moderate	0	1	28	62	9
Expert1	Poor	Poor	Moderate	Poor	0	0	20	65	15
Expert1	Poor	Poor	Moderate	Very poor	0	0	14	64	22
Expert1	Poor	Poor	Poor	Very good	0	1	34	58	7
Expert1	Poor	Poor	Poor	Good	0	1	25	63	11
Expert1	Poor	Poor	Poor	Moderate	0	0	18	65	17
Expert1	Poor	Poor	Poor	Poor	0	0	12	64	24
Expert1	Poor	Poor	Poor	Very poor	0	0	7	59	34
Expert1	Poor	Poor	Very poor	Very good	0	0	0	26	74
Expert1	Poor	Poor	Very poor	Good	0	0	0	26	74
Expert1	Poor	Poor	Very poor	Moderate	0	0	0	26	74
Expert1	Poor	Poor	Very poor	Poor	0	0	0	26	74
Expert1	Poor	Poor	Very poor	Very poor	0	0	0	26	74
Expert1	Poor	Very poor	Very good	Very good	0	0	0	26	74
Expert1	Poor	Very poor	Very good	Good	0	0	0	26	74
Expert1	Poor	Very poor	Very good	Moderate	0	0	0	26	74
Expert1	Poor	Very poor	Very good	Poor	0	0	0	26	74
Expert1	Poor	Very poor	Very good	Very poor	0	0	0	26	74
Expert1	Poor	Very poor	Good	Very good	0	0	0	26	74
Expert1	Poor	Very poor	Good	Good	0	0	0	26	74
Expert1	Poor	Very poor	Good	Moderate	0	0	0	26	74
Expert1	Poor	Very poor	Good	Poor	0	0	0	26	74
Expert1	Poor	Very poor	Good	Very poor	0	0	0	26	74
Expert1	Poor	Very poor	Moderate	Very good	0	0	0	26	74
Expert1	Poor	Very poor	Moderate	Good	0	0	0	26	74
Expert1	Poor	Very poor	Moderate	Moderate	0	0	0	26	74
Expert1	Poor	Very poor	Moderate	Poor	0	0	0	26	74
Expert1	Poor	Very poor	Moderate	Very poor	0	0	0	26	74
Expert1	Poor	Very poor	Poor	Very good	0	0	0	26	74
Expert1	Poor	Very poor	Poor	Good	0	0	0	26	74
Expert1	Poor	Very poor	Poor	Moderate	0	0	0	26	74
Expert1	Poor	Very poor	Poor	Poor	0	0	0	26	74
Expert1	Poor	Very poor	Poor	Very poor	0	0	0	26	74
Expert1	Poor	Very poor	Very poor	Very good	0	0	0	26	74
Expert1	Poor	Very poor	Very poor	Good	0	0	0	26	74
Expert1	Poor	Very poor	Very poor	Moderate	0	0	0	26	74
Expert1	Poor	Very poor	Very poor	Poor	0	0	0	26	74
Expert1	Poor	Very poor	Very poor	Very poor	0	0	0	23	77
Expert1	Very poor	Very good	Very good	Very good	0	0	0	26	74
Expert1	Very poor	Very good	Very good	Good	0	0	0	26	74
Expert1	Very poor	Very good	Very good	Moderate	0	0	0	26	74
Expert1	Very poor	Very good	Very good	Poor	0	0	0	26	74
Expert1	Very poor	Very good	Very good	Very poor	0	0	0	26	74
Expert1	Very poor	Very good	Good	Very good	0	0	0	26	74
Expert1	Very poor	Very good	Good	Good	0	0	0	26	74
Expert1	Very poor	Very good	Good	Moderate	0	0	0	26	74
Expert1	Very poor	Very good	Good	Poor	0	0	0	26	74
Expert1	Very poor	Very good	Good	Very poor	0	0	0	26	74
Expert1	Very poor	Very good	Moderate	Very good	0	0	0	26	74
Expert1	Very poor	Very good	Moderate	Good	0	0	0	26	74
Expert1	Very poor	Very good	Moderate	Moderate	0	0	0	26	74
Expert1	Very poor	Very good	Moderate	Poor	0	0	0	26	74
Expert1	Very poor	Very good	Moderate	Very poor	0	0	0	26	74
Expert1	Very poor	Very good	Poor	Very good	0	0	0	26	74
Expert1	Very poor	Very good	Poor	Good	0	0	0	26	74
Expert1	Very poor	Very good	Poor	Moderate	0	0	0	26	74
Expert1	Very poor	Very good	Poor	Poor	0	0	0	26	74
Expert1	Very poor	Very good	Poor	Very poor	0	0	0	26	74
Expert1	Very poor	Very good	Very poor	Very good	0	0	0	26	74
Expert1	Very poor	Very good	Very poor	Good	0	0	0	26	74
Expert1	Very poor	Very good	Very poor	Moderate	0	0	0	26	74
Expert1	Very poor	Very good	Very poor	Poor	0	0	0	26	74
Expert1	Very poor	Very good	Very poor	Very poor	0	0	0	26	74
Expert1	Very poor	Good	Very good	Very good	0	0	0	26	74
Expert1	Very poor	Good	Very good	Good	0	0	0	26	74
Expert1	Very poor	Good	Very good	Moderate	0	0	0	26	74
Expert1	Very poor	Good	Very good	Poor	0	0	0	26	74
Expert1	Very poor	Good	Very good	Very poor	0	0	0	26	74
Expert1	Very poor	Good	Good	Very good	0	0	0	26	74
Expert1	Very poor	Good	Good	Good	0	0	0	26	74
Expert1	Very poor	Good	Good	Moderate	0	0	0	26	74
Expert1	Very poor	Good	Good	Poor	0	0	0	26	74
Expert1	Very poor	Good	Good	Very poor	0	0	0	26	74
Expert1	Very poor	Good	Moderate	Very good	0	0	0	26	74
Expert1	Very poor	Good	Moderate	Good	0	0	0	26	74
Expert1	Very poor	Good	Moderate	Moderate	0	0	0	26	74
Expert1	Very poor	Good	Moderate	Poor	0	0	0	26	74
Expert1	Very poor	Good	Moderate	Very poor	0	0	0	26	74
Expert1	Very poor	Good	Poor	Very good	0	0	0	26	74
Expert1	Very poor	Good	Poor	Good	0	0	0	26	74
Expert1	Very poor	Good	Poor	Moderate	0	0	0	26	74
Expert1	Very poor	Good	Poor	Poor	0	0	0	26	74
Expert1	Very poor	Good	Poor	Very poor	0	0	0	26	74
Expert1	Very poor	Good	Very poor	Very good	0	0	0	26	74
Expert1	Very poor	Good	Very poor	Good	0	0	0	26	74
Expert1	Very poor	Good	Very poor	Moderate	0	0	0	26	74
Expert1	Very poor	Good	Very poor	Poor	0	0	0	26	74
Expert1	Very poor	Good	Very poor	Very poor	0	0	0	26	74
Expert1	Very poor	Moderate	Very good	Very good	0	0	0	26	74
Expert1	Very poor	Moderate	Very good	Good	0	0	0	26	74
Expert1	Very poor	Moderate	Very good	Moderate	0	0	0	26	74
Expert1	Very poor	Moderate	Very good	Poor	0	0	0	26	74
Expert1	Very poor	Moderate	Very good	Very poor	0	0	0	26	74
Expert1	Very poor	Moderate	Good	Very good	0	0	0	26	74
Expert1	Very poor	Moderate	Good	Good	0	0	0	26	74
Expert1	Very poor	Moderate	Good	Moderate	0	0	0	26	74
Expert1	Very poor	Moderate	Good	Poor	0	0	0	26	74
Expert1	Very poor	Moderate	Good	Very poor	0	0	0	26	74
Expert1	Very poor	Moderate	Moderate	Very good	0	0	0	26	74
Expert1	Very poor	Moderate	Moderate	Good	0	0	0	26	74
Expert1	Very poor	Moderate	Moderate	Moderate	0	0	0	26	74
Expert1	Very poor	Moderate	Moderate	Poor	0	0	0	26	74
Expert1	Very poor	Moderate	Moderate	Very poor	0	0	0	26	74
Expert1	Very poor	Moderate	Poor	Very good	0	0	0	26	74
Expert1	Very poor	Moderate	Poor	Good	0	0	0	26	74
Expert1	Very poor	Moderate	Poor	Moderate	0	0	0	26	74
Expert1	Very poor	Moderate	Poor	Poor	0	0	0	26	74
Expert1	Very poor	Moderate	Poor	Very poor	0	0	0	26	74
Expert1	Very poor	Moderate	Very poor	Very good	0	0	0	26	74
Expert1	Very poor	Moderate	Very poor	Good	0	0	0	26	74
Expert1	Very poor	Moderate	Very poor	Moderate	0	0	0	26	74
Expert1	Very poor	Moderate	Very poor	Poor	0	0	0	26	74
Expert1	Very poor	Moderate	Very poor	Very poor	0	0	0	26	74
Expert1	Very poor	Poor	Very good	Very good	0	0	0	26	74
Expert1	Very poor	Poor	Very good	Good	0	0	0	26	74
Expert1	Very poor	Poor	Very good	Moderate	0	0	0	26	74
Expert1	Very poor	Poor	Very good	Poor	0	0	0	26	74
Expert1	Very poor	Poor	Very good	Very poor	0	0	0	26	74
Expert1	Very poor	Poor	Good	Very good	0	0	0	26	74
Expert1	Very poor	Poor	Good	Good	0	0	0	26	74
Expert1	Very poor	Poor	Good	Moderate	0	0	0	26	74
Expert1	Very poor	Poor	Good	Poor	0	0	0	26	74
Expert1	Very poor	Poor	Good	Very poor	0	0	0	26	74
Expert1	Very poor	Poor	Moderate	Very good	0	0	0	26	74
Expert1	Very poor	Poor	Moderate	Good	0	0	0	26	74
Expert1	Very poor	Poor	Moderate	Moderate	0	0	0	26	74
Expert1	Very poor	Poor	Moderate	Poor	0	0	0	26	74
Expert1	Very poor	Poor	Moderate	Very poor	0	0	0	26	74
Expert1	Very poor	Poor	Poor	Very good	0	0	0	26	74
Expert1	Very poor	Poor	Poor	Good	0	0	0	26	74
Expert1	Very poor	Poor	Poor	Moderate	0	0	0	26	74
Expert1	Very poor	Poor	Poor	Poor	0	0	0	26	74
Expert1	Very poor	Poor	Poor	Very poor	0	0	0	26	74
Expert1	Very poor	Poor	Very poor	Very good	0	0	0	26	74
Expert1	Very poor	Poor	Very poor	Good	0	0	0	26	74
Expert1	Very poor	Poor	Very poor	Moderate	0	0	0	26	74
Expert1	Very poor	Poor	Very poor	Poor	0	0	0	26	74
Expert1	Very poor	Poor	Very poor	Very poor	0	0	0	23	77
Expert1	Very poor	Very poor	Very good	Very good	0	0	0	26	74
Expert1	Very poor	Very poor	Very good	Good	0	0	0	26	74
Expert1	Very poor	Very poor	Very good	Moderate	0	0	0	26	74
Expert1	Very poor	Very poor	Very good	Poor	0	0	0	26	74
Expert1	Very poor	Very poor	Very good	Very poor	0	0	0	26	74
Expert1	Very poor	Very poor	Good	Very good	0	0	0	26	74
Expert1	Very poor	Very poor	Good	Good	0	0	0	26	74
Expert1	Very poor	Very poor	Good	Moderate	0	0	0	26	74
Expert1	Very poor	Very poor	Good	Poor	0	0	0	26	74
Expert1	Very poor	Very poor	Good	Very poor	0	0	0	26	74
Expert1	Very poor	Very poor	Moderate	Very good	0	0	0	26	74
Expert1	Very poor	Very poor	Moderate	Good	0	0	0	26	74
Expert1	Very poor	Very poor	Moderate	Moderate	0	0	0	26	74
Expert1	Very poor	Very poor	Moderate	Poor	0	0	0	26	74
Expert1	Very poor	Very poor	Moderate	Very poor	0	0	0	26	74
Expert1	Very poor	Very poor	Poor	Very good	0	0	0	26	74
Expert1	Very poor	Very poor	Poor	Good	0	0	0	26	74
Expert1	Very poor	Very poor	Poor	Moderate	0	0	0	26	74
Expert1	Very poor	Very poor	Poor	Poor	0	0	0	26	74
Expert1	Very poor	Very poor	Poor	Very poor	0	0	0	23	77
Expert1	Very poor	Very poor	Very poor	Very good	0	0	0	26	74
Expert1	Very poor	Very poor	Very poor	Good	0	0	0	26	74
Expert1	Very poor	Very poor	Very poor	Moderate	0	0	0	26	74
Expert1	Very poor	Very poor	Very poor	Poor	0	0	0	21	79
Expert1	Very poor	Very poor	Very poor	Very poor	0	0	0	15	85
Expert2	Very good	Very good	Very good	Very good	76	24	0	0	0
Expert2	Very good	Very good	Very good	Good	56	42	2	0	0
Expert2	Very good	Very good	Very good	Moderate	29	62	9	0	0
Expert2	Very good	Very good	Very good	Poor	9	62	28	1	0
Expert2	Very good	Very good	Very good	Very poor	2	41	53	4	0
Expert2	Very good	Very good	Good	Very good	56	42	2	0	0
Expert2	Very good	Very good	Good	Good	39	56	5	0	0
Expert2	Very good	Very good	Good	Moderate	18	65	17	0	0
Expert2	Very good	Very good	Good	Poor	5	53	41	1	0
Expert2	Very good	Very good	Good	Very poor	1	28	62	9	0
Expert2	Very good	Very good	Moderate	Very good	29	62	9	0	0
Expert2	Very good	Very good	Moderate	Good	18	65	17	0	0
Expert2	Very good	Very good	Moderate	Moderate	9	60	30	1	0
Expert2	Very good	Very good	Moderate	Poor	2	41	53	4	0
Expert2	Very good	Very good	Moderate	Very poor	0	18	65	17	0
Expert2	Very good	Very good	Poor	Very good	9	62	28	1	0
Expert2	Very good	Very good	Poor	Good	5	53	41	1	0
Expert2	Very good	Very good	Poor	Moderate	2	41	53	4	0
Expert2	Very good	Very good	Poor	Poor	1	26	63	10	0
Expert2	Very good	Very good	Poor	Very poor	0	9	62	28	1
Expert2	Very good	Very good	Very poor	Very good	2	41	53	4	0
Expert2	Very good	Very good	Very poor	Good	1	28	62	9	0
Expert2	Very good	Very good	Very poor	Moderate	0	18	65	17	0
Expert2	Very good	Very good	Very poor	Poor	0	9	62	28	1
Expert2	Very good	Very good	Very poor	Very poor	0	4	51	43	2
Expert2	Very good	Good	Very good	Very good	44	52	4	0	0
Expert2	Very good	Good	Very good	Good	32	60	8	0	0
Expert2	Very good	Good	Very good	Moderate	17	65	18	0	0
Expert2	Very good	Good	Very good	Poor	5	53	41	1	0
Expert2	Very good	Good	Very good	Very poor	1	28	62	9	0
Expert2	Very good	Good	Good	Very good	32	60	8	0	0
Expert2	Very good	Good	Good	Good	22	65	13	0	0
Expert2	Very good	Good	Good	Moderate	9	62	28	1	0
Expert2	Very good	Good	Good	Poor	2	41	53	4	0
Expert2	Very good	Good	Good	Very poor	0	18	65	17	0
Expert2	Very good	Good	Moderate	Very good	17	65	18	0	0
Expert2	Very good	Good	Moderate	Good	9	62	28	1	0
Expert2	Very good	Good	Moderate	Moderate	5	50	43	2	0
Expert2	Very good	Good	Moderate	Poor	1	28	62	9	0
Expert2	Very good	Good	Moderate	Very poor	0	9	62	28	1
Expert2	Very good	Good	Poor	Very good	5	53	41	1	0
Expert2	Very good	Good	Poor	Good	2	41	53	4	0
Expert2	Very good	Good	Poor	Moderate	1	28	62	9	0
Expert2	Very good	Good	Poor	Poor	0	16	65	19	0
Expert2	Very good	Good	Poor	Very poor	0	5	53	41	1
Expert2	Very good	Good	Very poor	Very good	1	28	62	9	0
Expert2	Very good	Good	Very poor	Good	0	18	65	17	0
Expert2	Very good	Good	Very poor	Moderate	0	9	62	28	1
Expert2	Very good	Good	Very poor	Poor	0	5	53	41	1
Expert2	Very good	Good	Very poor	Very poor	0	2	38	55	5
Expert2	Very good	Moderate	Very good	Very good	12	62	25	1	0
Expert2	Very good	Moderate	Very good	Good	7	58	34	1	0
Expert2	Very good	Moderate	Very good	Moderate	5	50	43	2	0
Expert2	Very good	Moderate	Very good	Poor	2	37	56	5	0
Expert2	Very good	Moderate	Very good	Very poor	0	18	65	17	0
Expert2	Very good	Moderate	Good	Very good	7	58	34	1	0
Expert2	Very good	Moderate	Good	Good	5	51	42	2	0
Expert2	Very good	Moderate	Good	Moderate	2	42	52	4	0
Expert2	Very good	Moderate	Good	Poor	1	26	63	10	0
Expert2	Very good	Moderate	Good	Very poor	0	9	62	28	1
Expert2	Very good	Moderate	Moderate	Very good	5	50	43	2	0
Expert2	Very good	Moderate	Moderate	Good	2	42	52	4	0
Expert2	Very good	Moderate	Moderate	Moderate	1	31	60	8	0
Expert2	Very good	Moderate	Moderate	Poor	0	17	65	18	0
Expert2	Very good	Moderate	Moderate	Very poor	0	5	53	41	1
Expert2	Very good	Moderate	Poor	Very good	2	37	56	5	0
Expert2	Very good	Moderate	Poor	Good	1	26	63	10	0
Expert2	Very good	Moderate	Poor	Moderate	0	17	65	18	0
Expert2	Very good	Moderate	Poor	Poor	0	8	60	31	1
Expert2	Very good	Moderate	Poor	Very poor	0	2	41	53	4
Expert2	Very good	Moderate	Very poor	Very good	0	18	65	17	0
Expert2	Very good	Moderate	Very poor	Good	0	9	62	28	1
Expert2	Very good	Moderate	Very poor	Moderate	0	5	53	41	1
Expert2	Very good	Moderate	Very poor	Poor	0	2	41	53	4
Expert2	Very good	Moderate	Very poor	Very poor	0	1	26	63	10
Expert2	Very good	Poor	Very good	Very good	2	33	58	7	0
Expert2	Very good	Poor	Very good	Good	1	25	62	12	0
Expert2	Very good	Poor	Very good	Moderate	0	18	64	18	0
Expert2	Very good	Poor	Very good	Poor	0	12	62	25	1
Expert2	Very good	Poor	Very good	Very poor	0	7	57	35	1
Expert2	Very good	Poor	Good	Very good	1	25	62	12	0
Expert2	Very good	Poor	Good	Good	0	18	64	18	0
Expert2	Very good	Poor	Good	Moderate	0	12	62	25	1
Expert2	Very good	Poor	Good	Poor	0	7	58	34	1
Expert2	Very good	Poor	Good	Very poor	0	3	48	46	3
Expert2	Very good	Poor	Moderate	Very good	0	18	64	18	0
Expert2	Very good	Poor	Moderate	Good	0	12	62	25	1
Expert2	Very good	Poor	Moderate	Moderate	0	8	58	33	1
Expert2	Very good	Poor	Moderate	Poor	0	5	50	43	2
Expert2	Very good	Poor	Moderate	Very poor	0	2	37	56	5
Expert2	Very good	Poor	Poor	Very good	0	12	62	25	1
Expert2	Very good	Poor	Poor	Good	0	7	58	34	1
Expert2	Very good	Poor	Poor	Moderate	0	5	50	43	2
Expert2	Very good	Poor	Poor	Poor	0	2	41	52	5
Expert2	Very good	Poor	Poor	Very poor	0	1	26	63	10
Expert2	Very good	Poor	Very poor	Very good	0	7	57	35	1
Expert2	Very good	Poor	Very poor	Good	0	3	48	46	3
Expert2	Very good	Poor	Very poor	Moderate	0	2	37	56	5
Expert2	Very good	Poor	Very poor	Poor	0	1	26	63	10
Expert2	Very good	Poor	Very poor	Very poor	0	0	15	65	20
Expert2	Very good	Very poor	Very good	Very good	0	0	0	3	97
Expert2	Very good	Very poor	Very good	Good	0	0	0	3	97
Expert2	Very good	Very poor	Very good	Moderate	0	0	0	3	97
Expert2	Very good	Very poor	Very good	Poor	0	0	0	3	97
Expert2	Very good	Very poor	Very good	Very poor	0	0	0	3	97
Expert2	Very good	Very poor	Good	Very good	0	0	0	3	97
Expert2	Very good	Very poor	Good	Good	0	0	0	3	97
Expert2	Very good	Very poor	Good	Moderate	0	0	0	3	97
Expert2	Very good	Very poor	Good	Poor	0	0	0	3	97
Expert2	Very good	Very poor	Good	Very poor	0	0	0	3	97
Expert2	Very good	Very poor	Moderate	Very good	0	0	0	3	97
Expert2	Very good	Very poor	Moderate	Good	0	0	0	3	97
Expert2	Very good	Very poor	Moderate	Moderate	0	0	0	3	97
Expert2	Very good	Very poor	Moderate	Poor	0	0	0	3	97
Expert2	Very good	Very poor	Moderate	Very poor	0	0	0	3	97
Expert2	Very good	Very poor	Poor	Very good	0	0	0	3	97
Expert2	Very good	Very poor	Poor	Good	0	0	0	3	97
Expert2	Very good	Very poor	Poor	Moderate	0	0	0	3	97
Expert2	Very good	Very poor	Poor	Poor	0	0	0	3	97
Expert2	Very good	Very poor	Poor	Very poor	0	0	0	3	97
Expert2	Very good	Very poor	Very poor	Very good	0	0	0	3	97
Expert2	Very good	Very poor	Very poor	Good	0	0	0	3	97
Expert2	Very good	Very poor	Very poor	Moderate	0	0	0	3	97
Expert2	Very good	Very poor	Very poor	Poor	0	0	0	3	97
Expert2	Very good	Very poor	Very poor	Very poor	0	0	0	3	97
Expert2	Good	Very good	Very good	Very good	64	35	1	0	0
Expert2	Good	Very good	Very good	Good	42	54	4	0	0
Expert2	Good	Very good	Very good	Moderate	18	65	17	0	0
Expert2	Good	Very good	Very good	Poor	5	53	41	1	0
Expert2	Good	Very good	Very good	Very poor	1	28	62	9	0
Expert2	Good	Very good	Good	Very good	42	54	4	0	0
Expert2	Good	Very good	Good	Good	26	63	11	0	0
Expert2	Good	Very good	Good	Moderate	9	62	28	1	0
Expert2	Good	Very good	Good	Poor	2	41	53	4	0
Expert2	Good	Very good	Good	Very poor	0	18	65	17	0
Expert2	Good	Very good	Moderate	Very good	18	65	17	0	0
Expert2	Good	Very good	Moderate	Good	9	62	28	1	0
Expert2	Good	Very good	Moderate	Moderate	4	51	43	2	0
Expert2	Good	Very good	Moderate	Poor	1	28	62	9	0
Expert2	Good	Very good	Moderate	Very poor	0	9	62	28	1
Expert2	Good	Very good	Poor	Very good	5	53	41	1	0
Expert2	Good	Very good	Poor	Good	2	41	53	4	0
Expert2	Good	Very good	Poor	Moderate	1	28	62	9	0
Expert2	Good	Very good	Poor	Poor	0	16	65	19	0
Expert2	Good	Very good	Poor	Very poor	0	5	53	41	1
Expert2	Good	Very good	Very poor	Very good	1	28	62	9	0
Expert2	Good	Very good	Very poor	Good	0	18	65	17	0
Expert2	Good	Very good	Very poor	Moderate	0	9	62	28	1
Expert2	Good	Very good	Very poor	Poor	0	5	53	41	1
Expert2	Good	Very good	Very poor	Very poor	0	2	38	55	5
Expert2	Good	Good	Very good	Very good	34	58	8	0	0
Expert2	Good	Good	Very good	Good	23	64	13	0	0
Expert2	Good	Good	Very good	Moderate	9	62	28	1	0
Expert2	Good	Good	Very good	Poor	2	41	53	4	0
Expert2	Good	Good	Very good	Very poor	0	18	65	17	0
Expert2	Good	Good	Good	Very good	23	64	13	0	0
Expert2	Good	Good	Good	Good	13	65	22	0	0
Expert2	Good	Good	Good	Moderate	5	53	41	1	0
Expert2	Good	Good	Good	Poor	1	28	62	9	0
Expert2	Good	Good	Good	Very poor	0	9	62	28	1
Expert2	Good	Good	Moderate	Very good	9	62	28	1	0
Expert2	Good	Good	Moderate	Good	5	53	41	1	0
Expert2	Good	Good	Moderate	Moderate	2	38	55	5	0
Expert2	Good	Good	Moderate	Poor	0	18	65	17	0
Expert2	Good	Good	Moderate	Very poor	0	5	53	41	1
Expert2	Good	Good	Poor	Very good	2	41	53	4	0
Expert2	Good	Good	Poor	Good	1	28	62	9	0
Expert2	Good	Good	Poor	Moderate	0	18	65	17	0
Expert2	Good	Good	Poor	Poor	0	9	60	30	1
Expert2	Good	Good	Poor	Very poor	0	2	41	53	4
Expert2	Good	Good	Very poor	Very good	0	18	65	17	0
Expert2	Good	Good	Very poor	Good	0	9	62	28	1
Expert2	Good	Good	Very poor	Moderate	0	5	53	41	1
Expert2	Good	Good	Very poor	Poor	0	2	41	53	4
Expert2	Good	Good	Very poor	Very poor	0	1	26	63	10
Expert2	Good	Moderate	Very good	Very good	7	58	34	1	0
Expert2	Good	Moderate	Very good	Good	5	51	42	2	0
Expert2	Good	Moderate	Very good	Moderate	2	42	52	4	0
Expert2	Good	Moderate	Very good	Poor	1	26	63	10	0
Expert2	Good	Moderate	Very good	Very poor	0	9	62	28	1
Expert2	Good	Moderate	Good	Very good	5	51	42	2	0
Expert2	Good	Moderate	Good	Good	3	42	51	4	0
Expert2	Good	Moderate	Good	Moderate	1	32	59	8	0
Expert2	Good	Moderate	Good	Poor	0	17	65	18	0
Expert2	Good	Moderate	Good	Very poor	0	5	53	41	1
Expert2	Good	Moderate	Moderate	Very good	2	42	52	4	0
Expert2	Good	Moderate	Moderate	Good	1	32	59	8	0
Expert2	Good	Moderate	Moderate	Moderate	0	22	64	14	0
Expert2	Good	Moderate	Moderate	Poor	0	9	62	28	1
Expert2	Good	Moderate	Moderate	Very poor	0	2	41	53	4
Expert2	Good	Moderate	Poor	Very good	1	26	63	10	0
Expert2	Good	Moderate	Poor	Good	0	17	65	18	0
Expert2	Good	Moderate	Poor	Moderate	0	9	62	28	1
Expert2	Good	Moderate	Poor	Poor	0	5	50	43	2
Expert2	Good	Moderate	Poor	Very poor	0	1	28	62	9
Expert2	Good	Moderate	Very poor	Very good	0	9	62	28	1
Expert2	Good	Moderate	Very poor	Good	0	5	53	41	1
Expert2	Good	Moderate	Very poor	Moderate	0	2	41	53	4
Expert2	Good	Moderate	Very poor	Poor	0	1	28	62	9
Expert2	Good	Moderate	Very poor	Very poor	0	0	16	65	19
Expert2	Good	Poor	Very good	Very good	1	25	62	12	0
Expert2	Good	Poor	Very good	Good	0	18	64	18	0
Expert2	Good	Poor	Very good	Moderate	0	12	62	25	1
Expert2	Good	Poor	Very good	Poor	0	7	58	34	1
Expert2	Good	Poor	Very good	Very poor	0	3	48	46	3
Expert2	Good	Poor	Good	Very good	0	18	64	18	0
Expert2	Good	Poor	Good	Good	0	12	62	25	1
Expert2	Good	Poor	Good	Moderate	0	8	58	33	1
Expert2	Good	Poor	Good	Poor	0	5	50	43	2
Expert2	Good	Poor	Good	Very poor	0	2	37	56	5
Expert2	Good	Poor	Moderate	Very good	0	12	62	25	1
Expert2	Good	Poor	Moderate	Good	0	8	58	33	1
Expert2	Good	Poor	Moderate	Moderate	0	5	51	42	2
Expert2	Good	Poor	Moderate	Poor	0	2	42	52	4
Expert2	Good	Poor	Moderate	Very poor	0	1	26	63	10
Expert2	Good	Poor	Poor	Very good	0	7	58	34	1
Expert2	Good	Poor	Poor	Good	0	5	50	43	2
Expert2	Good	Poor	Poor	Moderate	0	2	42	52	4
Expert2	Good	Poor	Poor	Poor	0	1	31	60	8
Expert2	Good	Poor	Poor	Very poor	0	0	17	65	18
Expert2	Good	Poor	Very poor	Very good	0	3	48	46	3
Expert2	Good	Poor	Very poor	Good	0	2	37	56	5
Expert2	Good	Poor	Very poor	Moderate	0	1	26	63	10
Expert2	Good	Poor	Very poor	Poor	0	0	17	65	18
Expert2	Good	Poor	Very poor	Very poor	0	0	8	61	31
Expert2	Good	Very poor	Very good	Very good	0	0	0	3	97
Expert2	Good	Very poor	Very good	Good	0	0	0	3	97
Expert2	Good	Very poor	Very good	Moderate	0	0	0	3	97
Expert2	Good	Very poor	Very good	Poor	0	0	0	3	97
Expert2	Good	Very poor	Very good	Very poor	0	0	0	3	97
Expert2	Good	Very poor	Good	Very good	0	0	0	3	97
Expert2	Good	Very poor	Good	Good	0	0	0	3	97
Expert2	Good	Very poor	Good	Moderate	0	0	0	3	97
Expert2	Good	Very poor	Good	Poor	0	0	0	3	97
Expert2	Good	Very poor	Good	Very poor	0	0	0	3	97
Expert2	Good	Very poor	Moderate	Very good	0	0	0	3	97
Expert2	Good	Very poor	Moderate	Good	0	0	0	3	97
Expert2	Good	Very poor	Moderate	Moderate	0	0	0	3	97
Expert2	Good	Very poor	Moderate	Poor	0	0	0	3	97
Expert2	Good	Very poor	Moderate	Very poor	0	0	0	3	97
Expert2	Good	Very poor	Poor	Very good	0	0	0	3	97
Expert2	Good	Very poor	Poor	Good	0	0	0	3	97
Expert2	Good	Very poor	Poor	Moderate	0	0	0	3	97
Expert2	Good	Very poor	Poor	Poor	0	0	0	3	97
Expert2	Good	Very poor	Poor	Very poor	0	0	0	3	97
Expert2	Good	Very poor	Very poor	Very good	0	0	0	3	97
Expert2	Good	Very poor	Very poor	Good	0	0	0	3	97
Expert2	Good	Very poor	Very poor	Moderate	0	0	0	3	97
Expert2	Good	Very poor	Very poor	Poor	0	0	0	3	97
Expert2	Good	Very poor	Very poor	Very poor	0	0	0	3	97
Expert2	Moderate	Very good	Very good	Very good	49	48	3	0	0
Expert2	Moderate	Very good	Very good	Good	28	62	10	0	0
Expert2	Moderate	Very good	Very good	Moderate	9	62	28	1	0
Expert2	Moderate	Very good	Very good	Poor	2	41	53	4	0
Expert2	Moderate	Very good	Very good	Very poor	0	18	65	17	0
Expert2	Moderate	Very good	Good	Very good	28	62	10	0	0
Expert2	Moderate	Very good	Good	Good	16	65	19	0	0
Expert2	Moderate	Very good	Good	Moderate	5	53	41	1	0
Expert2	Moderate	Very good	Good	Poor	1	28	62	9	0
Expert2	Moderate	Very good	Good	Very poor	0	9	62	28	1
Expert2	Moderate	Very good	Moderate	Very good	9	62	28	1	0
Expert2	Moderate	Very good	Moderate	Good	5	53	41	1	0
Expert2	Moderate	Very good	Moderate	Moderate	2	38	55	5	0
Expert2	Moderate	Very good	Moderate	Poor	0	18	65	17	0
Expert2	Moderate	Very good	Moderate	Very poor	0	5	53	41	1
Expert2	Moderate	Very good	Poor	Very good	2	41	53	4	0
Expert2	Moderate	Very good	Poor	Good	1	28	62	9	0
Expert2	Moderate	Very good	Poor	Moderate	0	18	65	17	0
Expert2	Moderate	Very good	Poor	Poor	0	9	60	30	1
Expert2	Moderate	Very good	Poor	Very poor	0	2	41	53	4
Expert2	Moderate	Very good	Very poor	Very good	0	18	65	17	0
Expert2	Moderate	Very good	Very poor	Good	0	9	62	28	1
Expert2	Moderate	Very good	Very poor	Moderate	0	5	53	41	1
Expert2	Moderate	Very good	Very poor	Poor	0	2	41	53	4
Expert2	Moderate	Very good	Very poor	Very poor	0	1	26	63	10
Expert2	Moderate	Good	Very good	Very good	25	63	12	0	0
Expert2	Moderate	Good	Very good	Good	14	65	21	0	0
Expert2	Moderate	Good	Very good	Moderate	5	53	41	1	0
Expert2	Moderate	Good	Very good	Poor	1	28	62	9	0
Expert2	Moderate	Good	Very good	Very poor	0	9	62	28	1
Expert2	Moderate	Good	Good	Very good	14	65	21	0	0
Expert2	Moderate	Good	Good	Good	7	59	33	1	0
Expert2	Moderate	Good	Good	Moderate	2	41	53	4	0
Expert2	Moderate	Good	Good	Poor	0	18	65	17	0
Expert2	Moderate	Good	Good	Very poor	0	5	53	41	1
Expert2	Moderate	Good	Moderate	Very good	5	53	41	1	0
Expert2	Moderate	Good	Moderate	Good	2	41	53	4	0
Expert2	Moderate	Good	Moderate	Moderate	1	25	63	11	0
Expert2	Moderate	Good	Moderate	Poor	0	9	62	28	1
Expert2	Moderate	Good	Moderate	Very poor	0	2	41	53	4
Expert2	Moderate	Good	Poor	Very good	1	28	62	9	0
Expert2	Moderate	Good	Poor	Good	0	18	65	17	0
Expert2	Moderate	Good	Poor	Moderate	0	9	62	28	1
Expert2	Moderate	Good	Poor	Poor	0	4	51	43	2
Expert2	Moderate	Good	Poor	Very poor	0	1	28	62	9
Expert2	Moderate	Good	Very poor	Very good	0	9	62	28	1
Expert2	Moderate	Good	Very poor	Good	0	5	53	41	1
Expert2	Moderate	Good	Very poor	Moderate	0	2	41	53	4
Expert2	Moderate	Good	Very poor	Poor	0	1	28	62	9
Expert2	Moderate	Good	Very poor	Very poor	0	0	16	65	19
Expert2	Moderate	Moderate	Very good	Very good	5	51	42	2	0
Expert2	Moderate	Moderate	Very good	Good	3	42	51	4	0
Expert2	Moderate	Moderate	Very good	Moderate	1	32	59	8	0
Expert2	Moderate	Moderate	Very good	Poor	0	17	65	18	0
Expert2	Moderate	Moderate	Very good	Very poor	0	5	53	41	1
Expert2	Moderate	Moderate	Good	Very good	3	42	51	4	0
Expert2	Moderate	Moderate	Good	Good	1	33	58	8	0
Expert2	Moderate	Moderate	Good	Moderate	0	23	64	13	0
Expert2	Moderate	Moderate	Good	Poor	0	9	62	28	1
Expert2	Moderate	Moderate	Good	Very poor	0	2	41	53	4
Expert2	Moderate	Moderate	Moderate	Very good	1	32	59	8	0
Expert2	Moderate	Moderate	Moderate	Good	0	23	64	13	0
Expert2	Moderate	Moderate	Moderate	Moderate	0	13	65	22	0
Expert2	Moderate	Moderate	Moderate	Poor	0	5	53	41	1
Expert2	Moderate	Moderate	Moderate	Very poor	0	1	28	62	9
Expert2	Moderate	Moderate	Poor	Very good	0	17	65	18	0
Expert2	Moderate	Moderate	Poor	Good	0	9	62	28	1
Expert2	Moderate	Moderate	Poor	Moderate	0	5	53	41	1
Expert2	Moderate	Moderate	Poor	Poor	0	2	38	55	5
Expert2	Moderate	Moderate	Poor	Very poor	0	0	18	65	17
Expert2	Moderate	Moderate	Very poor	Very good	0	5	53	41	1
Expert2	Moderate	Moderate	Very poor	Good	0	2	41	53	4
Expert2	Moderate	Moderate	Very poor	Moderate	0	1	28	62	9
Expert2	Moderate	Moderate	Very poor	Poor	0	0	18	65	17
Expert2	Moderate	Moderate	Very poor	Very poor	0	0	8	61	31
Expert2	Moderate	Poor	Very good	Very good	0	18	64	18	0
Expert2	Moderate	Poor	Very good	Good	0	12	62	25	1
Expert2	Moderate	Poor	Very good	Moderate	0	8	58	33	1
Expert2	Moderate	Poor	Very good	Poor	0	5	50	43	2
Expert2	Moderate	Poor	Very good	Very poor	0	2	37	56	5
Expert2	Moderate	Poor	Good	Very good	0	12	62	25	1
Expert2	Moderate	Poor	Good	Good	0	8	58	33	1
Expert2	Moderate	Poor	Good	Moderate	0	5	51	42	2
Expert2	Moderate	Poor	Good	Poor	0	2	42	52	4
Expert2	Moderate	Poor	Good	Very poor	0	1	26	63	10
Expert2	Moderate	Poor	Moderate	Very good	0	8	58	33	1
Expert2	Moderate	Poor	Moderate	Good	0	5	51	42	2
Expert2	Moderate	Poor	Moderate	Moderate	0	3	42	51	4
Expert2	Moderate	Poor	Moderate	Poor	0	1	32	59	8
Expert2	Moderate	Poor	Moderate	Very poor	0	0	17	65	18
Expert2	Moderate	Poor	Poor	Very good	0	5	50	43	2
Expert2	Moderate	Poor	Poor	Good	0	2	42	52	4
Expert2	Moderate	Poor	Poor	Moderate	0	1	32	59	8
Expert2	Moderate	Poor	Poor	Poor	0	0	22	64	14
Expert2	Moderate	Poor	Poor	Very poor	0	0	9	62	29
Expert2	Moderate	Poor	Very poor	Very good	0	2	37	56	5
Expert2	Moderate	Poor	Very poor	Good	0	1	26	63	10
Expert2	Moderate	Poor	Very poor	Moderate	0	0	17	65	18
Expert2	Moderate	Poor	Very poor	Poor	0	0	9	62	29
Expert2	Moderate	Poor	Very poor	Very poor	0	0	4	51	45
Expert2	Moderate	Very poor	Very good	Very good	0	0	0	3	97
Expert2	Moderate	Very poor	Very good	Good	0	0	0	3	97
Expert2	Moderate	Very poor	Very good	Moderate	0	0	0	3	97
Expert2	Moderate	Very poor	Very good	Poor	0	0	0	3	97
Expert2	Moderate	Very poor	Very good	Very poor	0	0	0	3	97
Expert2	Moderate	Very poor	Good	Very good	0	0	0	3	97
Expert2	Moderate	Very poor	Good	Good	0	0	0	3	97
Expert2	Moderate	Very poor	Good	Moderate	0	0	0	3	97
Expert2	Moderate	Very poor	Good	Poor	0	0	0	3	97
Expert2	Moderate	Very poor	Good	Very poor	0	0	0	3	97
Expert2	Moderate	Very poor	Moderate	Very good	0	0	0	3	97
Expert2	Moderate	Very poor	Moderate	Good	0	0	0	3	97
Expert2	Moderate	Very poor	Moderate	Moderate	0	0	0	3	97
Expert2	Moderate	Very poor	Moderate	Poor	0	0	0	3	97
Expert2	Moderate	Very poor	Moderate	Very poor	0	0	0	3	97
Expert2	Moderate	Very poor	Poor	Very good	0	0	0	3	97
Expert2	Moderate	Very poor	Poor	Good	0	0	0	3	97
Expert2	Moderate	Very poor	Poor	Moderate	0	0	0	3	97
Expert2	Moderate	Very poor	Poor	Poor	0	0	0	3	97
Expert2	Moderate	Very poor	Poor	Very poor	0	0	0	3	97
Expert2	Moderate	Very poor	Very poor	Very good	0	0	0	3	97
Expert2	Moderate	Very poor	Very poor	Good	0	0	0	3	97
Expert2	Moderate	Very poor	Very poor	Moderate	0	0	0	3	97
Expert2	Moderate	Very poor	Very poor	Poor	0	0	0	3	97
Expert2	Moderate	Very poor	Very poor	Very poor	0	0	0	3	97
Expert2	Poor	Very good	Very good	Very good	31	61	8	0	0
Expert2	Poor	Very good	Very good	Good	17	65	18	0	0
Expert2	Poor	Very good	Very good	Moderate	5	53	41	1	0
Expert2	Poor	Very good	Very good	Poor	1	28	62	9	0
Expert2	Poor	Very good	Very good	Very poor	0	9	62	28	1
Expert2	Poor	Very good	Good	Very good	17	65	18	0	0
Expert2	Poor	Very good	Good	Good	7	60	32	1	0
Expert2	Poor	Very good	Good	Moderate	2	41	53	4	0
Expert2	Poor	Very good	Good	Poor	0	18	65	17	0
Expert2	Poor	Very good	Good	Very poor	0	5	53	41	1
Expert2	Poor	Very good	Moderate	Very good	5	53	41	1	0
Expert2	Poor	Very good	Moderate	Good	2	41	53	4	0
Expert2	Poor	Very good	Moderate	Moderate	1	25	63	11	0
Expert2	Poor	Very good	Moderate	Poor	0	9	62	28	1
Expert2	Poor	Very good	Moderate	Very poor	0	2	41	53	4
Expert2	Poor	Very good	Poor	Very good	1	28	62	9	0
Expert2	Poor	Very good	Poor	Good	0	18	65	17	0
Expert2	Poor	Very good	Poor	Moderate	0	9	62	28	1
Expert2	Poor	Very good	Poor	Poor	0	4	51	43	2
Expert2	Poor	Very good	Poor	Very poor	0	1	28	62	9
Expert2	Poor	Very good	Very poor	Very good	0	9	62	28	1
Expert2	Poor	Very good	Very poor	Good	0	5	53	41	1
Expert2	Poor	Very good	Very poor	Moderate	0	2	41	53	4
Expert2	Poor	Very good	Very poor	Poor	0	1	28	62	9
Expert2	Poor	Very good	Very poor	Very poor	0	0	16	65	19
Expert2	Poor	Good	Very good	Very good	15	65	20	0	0
Expert2	Poor	Good	Very good	Good	8	59	32	1	0
Expert2	Poor	Good	Very good	Moderate	2	41	53	4	0
Expert2	Poor	Good	Very good	Poor	0	18	65	17	0
Expert2	Poor	Good	Very good	Very poor	0	5	53	41	1
Expert2	Poor	Good	Good	Very good	8	59	32	1	0
Expert2	Poor	Good	Good	Good	3	47	47	3	0
Expert2	Poor	Good	Good	Moderate	1	28	62	9	0
Expert2	Poor	Good	Good	Poor	0	9	62	28	1
Expert2	Poor	Good	Good	Very poor	0	2	41	53	4
Expert2	Poor	Good	Moderate	Very good	2	41	53	4	0
Expert2	Poor	Good	Moderate	Good	1	28	62	9	0
Expert2	Poor	Good	Moderate	Moderate	0	16	65	19	0
Expert2	Poor	Good	Moderate	Poor	0	5	53	41	1
Expert2	Poor	Good	Moderate	Very poor	0	1	28	62	9
Expert2	Poor	Good	Poor	Very good	0	18	65	17	0
Expert2	Poor	Good	Poor	Good	0	9	62	28	1
Expert2	Poor	Good	Poor	Moderate	0	5	53	41	1
Expert2	Poor	Good	Poor	Poor	0	2	38	55	5
Expert2	Poor	Good	Poor	Very poor	0	0	18	65	17
Expert2	Poor	Good	Very poor	Very good	0	5	53	41	1
Expert2	Poor	Good	Very poor	Good	0	2	41	53	4
Expert2	Poor	Good	Very poor	Moderate	0	1	28	62	9
Expert2	Poor	Good	Very poor	Poor	0	0	18	65	17
Expert2	Poor	Good	Very poor	Very poor	0	0	8	61	31
Expert2	Poor	Moderate	Very good	Very good	3	42	51	4	0
Expert2	Poor	Moderate	Very good	Good	1	33	58	8	0
Expert2	Poor	Moderate	Very good	Moderate	0	23	64	13	0
Expert2	Poor	Moderate	Very good	Poor	0	9	62	28	1
Expert2	Poor	Moderate	Very good	Very poor	0	2	41	53	4
Expert2	Poor	Moderate	Good	Very good	1	33	58	8	0
Expert2	Poor	Moderate	Good	Good	1	24	63	12	0
Expert2	Poor	Moderate	Good	Moderate	0	14	65	21	0
Expert2	Poor	Moderate	Good	Poor	0	5	53	41	1
Expert2	Poor	Moderate	Good	Very poor	0	1	28	62	9
Expert2	Poor	Moderate	Moderate	Very good	0	23	64	13	0
Expert2	Poor	Moderate	Moderate	Good	0	14	65	21	0
Expert2	Poor	Moderate	Moderate	Moderate	0	7	59	33	1
Expert2	Poor	Moderate	Moderate	Poor	0	2	41	53	4
Expert2	Poor	Moderate	Moderate	Very poor	0	0	18	65	17
Expert2	Poor	Moderate	Poor	Very good	0	9	62	28	1
Expert2	Poor	Moderate	Poor	Good	0	5	53	41	1
Expert2	Poor	Moderate	Poor	Moderate	0	2	41	53	4
Expert2	Poor	Moderate	Poor	Poor	0	1	26	63	10
Expert2	Poor	Moderate	Poor	Very poor	0	0	10	62	28
Expert2	Poor	Moderate	Very poor	Very good	0	2	41	53	4
Expert2	Poor	Moderate	Very poor	Good	0	1	28	62	9
Expert2	Poor	Moderate	Very poor	Moderate	0	0	18	65	17
Expert2	Poor	Moderate	Very poor	Poor	0	0	10	62	28
Expert2	Poor	Moderate	Very poor	Very poor	0	0	4	52	44
Expert2	Poor	Poor	Very good	Very good	0	12	62	25	1
Expert2	Poor	Poor	Very good	Good	0	8	58	33	1
Expert2	Poor	Poor	Very good	Moderate	0	5	51	42	2
Expert2	Poor	Poor	Very good	Poor	0	2	42	52	4
Expert2	Poor	Poor	Very good	Very poor	0	1	26	63	10
Expert2	Poor	Poor	Good	Very good	0	8	58	33	1
Expert2	Poor	Poor	Good	Good	0	5	51	42	2
Expert2	Poor	Poor	Good	Moderate	0	3	42	51	4
Expert2	Poor	Poor	Good	Poor	0	1	32	59	8
Expert2	Poor	Poor	Good	Very poor	0	0	17	65	18
Expert2	Poor	Poor	Moderate	Very good	0	5	51	42	2
Expert2	Poor	Poor	Moderate	Good	0	3	42	51	4
Expert2	Poor	Poor	Moderate	Moderate	0	1	33	58	8
Expert2	Poor	Poor	Moderate	Poor	0	0	23	64	13
Expert2	Poor	Poor	Moderate	Very poor	0	0	9	62	29
Expert2	Poor	Poor	Poor	Very good	0	2	42	52	4
Expert2	Poor	Poor	Poor	Good	0	1	32	59	8
Expert2	Poor	Poor	Poor	Moderate	0	0	23	64	13
Expert2	Poor	Poor	Poor	Poor	0	0	13	65	22
Expert2	Poor	Poor	Poor	Very poor	0	0	5	54	41
Expert2	Poor	Poor	Very poor	Very good	0	1	26	63	10
Expert2	Poor	Poor	Very poor	Good	0	0	17	65	18
Expert2	Poor	Poor	Very poor	Moderate	0	0	9	62	29
Expert2	Poor	Poor	Very poor	Poor	0	0	5	54	41
Expert2	Poor	Poor	Very poor	Very poor	0	0	2	40	58
Expert2	Poor	Very poor	Very good	Very good	0	0	0	3	97
Expert2	Poor	Very poor	Very good	Good	0	0	0	3	97
Expert2	Poor	Very poor	Very good	Moderate	0	0	0	3	97
Expert2	Poor	Very poor	Very good	Poor	0	0	0	3	97
Expert2	Poor	Very poor	Very good	Very poor	0	0	0	3	97
Expert2	Poor	Very poor	Good	Very good	0	0	0	3	97
Expert2	Poor	Very poor	Good	Good	0	0	0	3	97
Expert2	Poor	Very poor	Good	Moderate	0	0	0	3	97
Expert2	Poor	Very poor	Good	Poor	0	0	0	3	97
Expert2	Poor	Very poor	Good	Very poor	0	0	0	3	97
Expert2	Poor	Very poor	Moderate	Very good	0	0	0	3	97
Expert2	Poor	Very poor	Moderate	Good	0	0	0	3	97
Expert2	Poor	Very poor	Moderate	Moderate	0	0	0	3	97
Expert2	Poor	Very poor	Moderate	Poor	0	0	0	3	97
Expert2	Poor	Very poor	Moderate	Very poor	0	0	0	3	97
Expert2	Poor	Very poor	Poor	Very good	0	0	0	3	97
Expert2	Poor	Very poor	Poor	Good	0	0	0	3	97
Expert2	Poor	Very poor	Poor	Moderate	0	0	0	3	97
Expert2	Poor	Very poor	Poor	Poor	0	0	0	3	97
Expert2	Poor	Very poor	Poor	Very poor	0	0	0	3	97
Expert2	Poor	Very poor	Very poor	Very good	0	0	0	3	97
Expert2	Poor	Very poor	Very poor	Good	0	0	0	3	97
Expert2	Poor	Very poor	Very poor	Moderate	0	0	0	3	97
Expert2	Poor	Very poor	Very poor	Poor	0	0	0	3	97
Expert2	Poor	Very poor	Very poor	Very poor	0	0	0	3	97
Expert2	Very poor	Very good	Very good	Very good	0	0	0	0	100
Expert2	Very poor	Very good	Very good	Good	0	0	0	0	100
Expert2	Very poor	Very good	Very good	Moderate	0	0	0	0	100
Expert2	Very poor	Very good	Very good	Poor	0	0	0	0	100
Expert2	Very poor	Very good	Very good	Very poor	0	0	0	0	100
Expert2	Very poor	Very good	Good	Very good	0	0	0	0	100
Expert2	Very poor	Very good	Good	Good	0	0	0	0	100
Expert2	Very poor	Very good	Good	Moderate	0	0	0	0	100
Expert2	Very poor	Very good	Good	Poor	0	0	0	0	100
Expert2	Very poor	Very good	Good	Very poor	0	0	0	0	100
Expert2	Very poor	Very good	Moderate	Very good	0	0	0	0	100
Expert2	Very poor	Very good	Moderate	Good	0	0	0	0	100
Expert2	Very poor	Very good	Moderate	Moderate	0	0	0	0	100
Expert2	Very poor	Very good	Moderate	Poor	0	0	0	0	100
Expert2	Very poor	Very good	Moderate	Very poor	0	0	0	0	100
Expert2	Very poor	Very good	Poor	Very good	0	0	0	0	100
Expert2	Very poor	Very good	Poor	Good	0	0	0	0	100
Expert2	Very poor	Very good	Poor	Moderate	0	0	0	0	100
Expert2	Very poor	Very good	Poor	Poor	0	0	0	0	100
Expert2	Very poor	Very good	Poor	Very poor	0	0	0	0	100
Expert2	Very poor	Very good	Very poor	Very good	0	0	0	0	100
Expert2	Very poor	Very good	Very poor	Good	0	0	0	0	100
Expert2	Very poor	Very good	Very poor	Moderate	0	0	0	0	100
Expert2	Very poor	Very good	Very poor	Poor	0	0	0	0	100
Expert2	Very poor	Very good	Very poor	Very poor	0	0	0	0	100
Expert2	Very poor	Good	Very good	Very good	0	0	0	0	100
Expert2	Very poor	Good	Very good	Good	0	0	0	0	100
Expert2	Very poor	Good	Very good	Moderate	0	0	0	0	100
Expert2	Very poor	Good	Very good	Poor	0	0	0	0	100
Expert2	Very poor	Good	Very good	Very poor	0	0	0	0	100
Expert2	Very poor	Good	Good	Very good	0	0	0	0	100
Expert2	Very poor	Good	Good	Good	0	0	0	0	100
Expert2	Very poor	Good	Good	Moderate	0	0	0	0	100
Expert2	Very poor	Good	Good	Poor	0	0	0	0	100
Expert2	Very poor	Good	Good	Very poor	0	0	0	0	100
Expert2	Very poor	Good	Moderate	Very good	0	0	0	0	100
Expert2	Very poor	Good	Moderate	Good	0	0	0	0	100
Expert2	Very poor	Good	Moderate	Moderate	0	0	0	0	100
Expert2	Very poor	Good	Moderate	Poor	0	0	0	0	100
Expert2	Very poor	Good	Moderate	Very poor	0	0	0	0	100
Expert2	Very poor	Good	Poor	Very good	0	0	0	0	100
Expert2	Very poor	Good	Poor	Good	0	0	0	0	100
Expert2	Very poor	Good	Poor	Moderate	0	0	0	0	100
Expert2	Very poor	Good	Poor	Poor	0	0	0	0	100
Expert2	Very poor	Good	Poor	Very poor	0	0	0	0	100
Expert2	Very poor	Good	Very poor	Very good	0	0	0	0	100
Expert2	Very poor	Good	Very poor	Good	0	0	0	0	100
Expert2	Very poor	Good	Very poor	Moderate	0	0	0	0	100
Expert2	Very poor	Good	Very poor	Poor	0	0	0	0	100
Expert2	Very poor	Good	Very poor	Very poor	0	0	0	0	100
Expert2	Very poor	Moderate	Very good	Very good	0	0	0	0	100
Expert2	Very poor	Moderate	Very good	Good	0	0	0	0	100
Expert2	Very poor	Moderate	Very good	Moderate	0	0	0	0	100
Expert2	Very poor	Moderate	Very good	Poor	0	0	0	0	100
Expert2	Very poor	Moderate	Very good	Very poor	0	0	0	0	100
Expert2	Very poor	Moderate	Good	Very good	0	0	0	0	100
Expert2	Very poor	Moderate	Good	Good	0	0	0	0	100
Expert2	Very poor	Moderate	Good	Moderate	0	0	0	0	100
Expert2	Very poor	Moderate	Good	Poor	0	0	0	0	100
Expert2	Very poor	Moderate	Good	Very poor	0	0	0	0	100
Expert2	Very poor	Moderate	Moderate	Very good	0	0	0	0	100
Expert2	Very poor	Moderate	Moderate	Good	0	0	0	0	100
Expert2	Very poor	Moderate	Moderate	Moderate	0	0	0	0	100
Expert2	Very poor	Moderate	Moderate	Poor	0	0	0	0	100
Expert2	Very poor	Moderate	Moderate	Very poor	0	0	0	0	100
Expert2	Very poor	Moderate	Poor	Very good	0	0	0	0	100
Expert2	Very poor	Moderate	Poor	Good	0	0	0	0	100
Expert2	Very poor	Moderate	Poor	Moderate	0	0	0	0	100
Expert2	Very poor	Moderate	Poor	Poor	0	0	0	0	100
Expert2	Very poor	Moderate	Poor	Very poor	0	0	0	0	100
Expert2	Very poor	Moderate	Very poor	Very good	0	0	0	0	100
Expert2	Very poor	Moderate	Very poor	Good	0	0	0	0	100
Expert2	Very poor	Moderate	Very poor	Moderate	0	0	0	0	100
Expert2	Very poor	Moderate	Very poor	Poor	0	0	0	0	100
Expert2	Very poor	Moderate	Very poor	Very poor	0	0	0	0	100
Expert2	Very poor	Poor	Very good	Very good	0	0	0	0	100
Expert2	Very poor	Poor	Very good	Good	0	0	0	0	100
Expert2	Very poor	Poor	Very good	Moderate	0	0	0	0	100
Expert2	Very poor	Poor	Very good	Poor	0	0	0	0	100
Expert2	Very poor	Poor	Very good	Very poor	0	0	0	0	100
Expert2	Very poor	Poor	Good	Very good	0	0	0	0	100
Expert2	Very poor	Poor	Good	Good	0	0	0	0	100
Expert2	Very poor	Poor	Good	Moderate	0	0	0	0	100
Expert2	Very poor	Poor	Good	Poor	0	0	0	0	100
Expert2	Very poor	Poor	Good	Very poor	0	0	0	0	100
Expert2	Very poor	Poor	Moderate	Very good	0	0	0	0	100
Expert2	Very poor	Poor	Moderate	Good	0	0	0	0	100
Expert2	Very poor	Poor	Moderate	Moderate	0	0	0	0	100
Expert2	Very poor	Poor	Moderate	Poor	0	0	0	0	100
Expert2	Very poor	Poor	Moderate	Very poor	0	0	0	0	100
Expert2	Very poor	Poor	Poor	Very good	0	0	0	0	100
Expert2	Very poor	Poor	Poor	Good	0	0	0	0	100
Expert2	Very poor	Poor	Poor	Moderate	0	0	0	0	100
Expert2	Very poor	Poor	Poor	Poor	0	0	0	0	100
Expert2	Very poor	Poor	Poor	Very poor	0	0	0	0	100
Expert2	Very poor	Poor	Very poor	Very good	0	0	0	0	100
Expert2	Very poor	Poor	Very poor	Good	0	0	0	0	100
Expert2	Very poor	Poor	Very poor	Moderate	0	0	0	0	100
Expert2	Very poor	Poor	Very poor	Poor	0	0	0	0	100
Expert2	Very poor	Poor	Very poor	Very poor	0	0	0	0	100
Expert2	Very poor	Very poor	Very good	Very good	0	0	0	0	100
Expert2	Very poor	Very poor	Very good	Good	0	0	0	0	100
Expert2	Very poor	Very poor	Very good	Moderate	0	0	0	0	100
Expert2	Very poor	Very poor	Very good	Poor	0	0	0	0	100
Expert2	Very poor	Very poor	Very good	Very poor	0	0	0	0	100
Expert2	Very poor	Very poor	Good	Very good	0	0	0	0	100
Expert2	Very poor	Very poor	Good	Good	0	0	0	0	100
Expert2	Very poor	Very poor	Good	Moderate	0	0	0	0	100
Expert2	Very poor	Very poor	Good	Poor	0	0	0	0	100
Expert2	Very poor	Very poor	Good	Very poor	0	0	0	0	100
Expert2	Very poor	Very poor	Moderate	Very good	0	0	0	0	100
Expert2	Very poor	Very poor	Moderate	Good	0	0	0	0	100
Expert2	Very poor	Very poor	Moderate	Moderate	0	0	0	0	100
Expert2	Very poor	Very poor	Moderate	Poor	0	0	0	0	100
Expert2	Very poor	Very poor	Moderate	Very poor	0	0	0	0	100
Expert2	Very poor	Very poor	Poor	Very good	0	0	0	0	100
Expert2	Very poor	Very poor	Poor	Good	0	0	0	0	100
Expert2	Very poor	Very poor	Poor	Moderate	0	0	0	0	100
Expert2	Very poor	Very poor	Poor	Poor	0	0	0	0	100
Expert2	Very poor	Very poor	Poor	Very poor	0	0	0	0	100
Expert2	Very poor	Very poor	Very poor	Very good	0	0	0	0	100
Expert2	Very poor	Very poor	Very poor	Good	0	0	0	0	100
Expert2	Very poor	Very poor	Very poor	Moderate	0	0	0	0	100
Expert2	Very poor	Very poor	Very poor	Poor	0	0	0	0	100
Expert2	Very poor	Very poor	Very poor	Very poor	0	0	0	0	100
Expert3	Very good	Very good	Very good	Very good	75	25	0	0	0
Expert3	Very good	Very good	Very good	Good	64	35	1	0	0
Expert3	Very good	Very good	Very good	Moderate	49	48	3	0	0
Expert3	Very good	Very good	Very good	Poor	31	61	8	0	0
Expert3	Very good	Very good	Very good	Very poor	3	47	47	3	0
Expert3	Very good	Very good	Good	Very good	56	42	2	0	0
Expert3	Very good	Very good	Good	Good	42	54	4	0	0
Expert3	Very good	Very good	Good	Moderate	28	62	10	0	0
Expert3	Very good	Very good	Good	Poor	17	65	18	0	0
Expert3	Very good	Very good	Good	Very poor	3	47	47	3	0
Expert3	Very good	Very good	Moderate	Very good	29	62	9	0	0
Expert3	Very good	Very good	Moderate	Good	18	65	17	0	0
Expert3	Very good	Very good	Moderate	Moderate	9	62	28	1	0
Expert3	Very good	Very good	Moderate	Poor	5	53	41	1	0
Expert3	Very good	Very good	Moderate	Very poor	2	41	53	4	0
Expert3	Very good	Very good	Poor	Very good	9	62	28	1	0
Expert3	Very good	Very good	Poor	Good	5	53	41	1	0
Expert3	Very good	Very good	Poor	Moderate	2	41	53	4	0
Expert3	Very good	Very good	Poor	Poor	1	28	62	9	0
Expert3	Very good	Very good	Poor	Very poor	0	18	65	17	0
Expert3	Very good	Very good	Very poor	Very good	0	0	12	53	35
Expert3	Very good	Very good	Very poor	Good	0	0	12	53	35
Expert3	Very good	Very good	Very poor	Moderate	0	0	12	53	35
Expert3	Very good	Very good	Very poor	Poor	0	0	12	53	35
Expert3	Very good	Very good	Very poor	Very poor	0	0	12	53	35
Expert3	Very good	Good	Very good	Very good	40	54	6	0	0
Expert3	Very good	Good	Very good	Good	32	59	9	0	0
Expert3	Very good	Good	Very good	Moderate	24	63	13	0	0
Expert3	Very good	Good	Very good	Poor	15	64	21	0	0
Expert3	Very good	Good	Very good	Very poor	3	47	47	3	0
Expert3	Very good	Good	Good	Very good	31	60	9	0	0
Expert3	Very good	Good	Good	Good	22	64	14	0	0
Expert3	Very good	Good	Good	Moderate	15	64	21	0	0
Expert3	Very good	Good	Good	Poor	7	59	33	1	0
Expert3	Very good	Good	Good	Very poor	3	47	47	3	0
Expert3	Very good	Good	Moderate	Very good	16	65	19	0	0
Expert3	Very good	Good	Moderate	Good	9	61	29	1	0
Expert3	Very good	Good	Moderate	Moderate	4	53	41	2	0
Expert3	Very good	Good	Moderate	Poor	2	41	53	4	0
Expert3	Very good	Good	Moderate	Very poor	1	28	62	9	0
Expert3	Very good	Good	Poor	Very good	5	53	41	1	0
Expert3	Very good	Good	Poor	Good	2	41	53	4	0
Expert3	Very good	Good	Poor	Moderate	1	28	62	9	0
Expert3	Very good	Good	Poor	Poor	0	18	65	17	0
Expert3	Very good	Good	Poor	Very poor	0	9	62	28	1
Expert3	Very good	Good	Very poor	Very good	0	0	12	53	35
Expert3	Very good	Good	Very poor	Good	0	0	12	53	35
Expert3	Very good	Good	Very poor	Moderate	0	0	12	53	35
Expert3	Very good	Good	Very poor	Poor	0	0	12	53	35
Expert3	Very good	Good	Very poor	Very poor	0	0	12	53	35
Expert3	Very good	Moderate	Very good	Very good	9	59	31	1	0
Expert3	Very good	Moderate	Very good	Good	6	53	39	2	0
Expert3	Very good	Moderate	Very good	Moderate	3	47	47	3	0
Expert3	Very good	Moderate	Very good	Poor	2	39	53	6	0
Expert3	Very good	Moderate	Very good	Very poor	1	31	59	9	0
Expert3	Very good	Moderate	Good	Very good	6	53	39	2	0
Expert3	Very good	Moderate	Good	Good	3	47	47	3	0
Expert3	Very good	Moderate	Good	Moderate	2	39	53	6	0
Expert3	Very good	Moderate	Good	Poor	1	31	59	9	0
Expert3	Very good	Moderate	Good	Very poor	1	23	63	13	0
Expert3	Very good	Moderate	Moderate	Very good	4	46	47	3	0
Expert3	Very good	Moderate	Moderate	Good	2	38	54	6	0
Expert3	Very good	Moderate	Moderate	Moderate	1	30	60	9	0
Expert3	Very good	Moderate	Moderate	Poor	0	22	64	14	0
Expert3	Very good	Moderate	Moderate	Very poor	0	15	64	21	0
Expert3	Very good	Moderate	Poor	Very good	1	35	57	7	0
Expert3	Very good	Moderate	Poor	Good	1	25	63	11	0
Expert3	Very good	Moderate	Poor	Moderate	0	16	65	19	0
Expert3	Very good	Moderate	Poor	Poor	0	9	61	29	1
Expert3	Very good	Moderate	Poor	Very poor	0	4	53	41	2
Expert3	Very good	Moderate	Very poor	Very good	0	0	12	53	35
Expert3	Very good	Moderate	Very poor	Good	0	0	12	53	35
Expert3	Very good	Moderate	Very poor	Moderate	0	0	12	53	35
Expert3	Very good	Moderate	Very poor	Poor	0	0	12	53	35
Expert3	Very good	Moderate	Very poor	Very poor	0	0	12	53	35
Expert3	Very good	Poor	Very good	Very good	1	24	62	13	0
Expert3	Very good	Poor	Very good	Good	0	19	63	18	0
Expert3	Very good	Poor	Very good	Moderate	0	13	62	24	1
Expert3	Very good	Poor	Very good	Poor	0	9	59	31	1
Expert3	Very good	Poor	Very good	Very poor	0	6	53	39	2
Expert3	Very good	Poor	Good	Very good	0	19	63	18	0
Expert3	Very good	Poor	Good	Good	0	13	62	24	1
Expert3	Very good	Poor	Good	Moderate	0	9	59	31	1
Expert3	Very good	Poor	Good	Poor	0	6	53	39	2
Expert3	Very good	Poor	Good	Very poor	0	3	47	47	3
Expert3	Very good	Poor	Moderate	Very good	0	13	62	24	1
Expert3	Very good	Poor	Moderate	Good	0	9	59	31	1
Expert3	Very good	Poor	Moderate	Moderate	0	6	53	39	2
Expert3	Very good	Poor	Moderate	Poor	0	3	47	47	3
Expert3	Very good	Poor	Moderate	Very poor	0	2	39	53	6
Expert3	Very good	Poor	Poor	Very good	0	9	59	31	1
Expert3	Very good	Poor	Poor	Good	0	6	53	39	2
Expert3	Very good	Poor	Poor	Moderate	0	4	46	47	3
Expert3	Very good	Poor	Poor	Poor	0	2	38	54	6
Expert3	Very good	Poor	Poor	Very poor	0	1	30	60	9
Expert3	Very good	Poor	Very poor	Very good	0	0	12	53	35
Expert3	Very good	Poor	Very poor	Good	0	0	12	53	35
Expert3	Very good	Poor	Very poor	Moderate	0	0	12	53	35
Expert3	Very good	Poor	Very poor	Poor	0	0	12	53	35
Expert3	Very good	Poor	Very poor	Very poor	0	0	12	53	35
Expert3	Very good	Very poor	Very good	Very good	0	0	0	3	97
Expert3	Very good	Very poor	Very good	Good	0	0	0	3	97
Expert3	Very good	Very poor	Very good	Moderate	0	0	0	3	97
Expert3	Very good	Very poor	Very good	Poor	0	0	0	3	97
Expert3	Very good	Very poor	Very good	Very poor	0	0	0	3	97
Expert3	Very good	Very poor	Good	Very good	0	0	0	3	97
Expert3	Very good	Very poor	Good	Good	0	0	0	3	97
Expert3	Very good	Very poor	Good	Moderate	0	0	0	3	97
Expert3	Very good	Very poor	Good	Poor	0	0	0	3	97
Expert3	Very good	Very poor	Good	Very poor	0	0	0	3	97
Expert3	Very good	Very poor	Moderate	Very good	0	0	0	3	97
Expert3	Very good	Very poor	Moderate	Good	0	0	0	3	97
Expert3	Very good	Very poor	Moderate	Moderate	0	0	0	3	97
Expert3	Very good	Very poor	Moderate	Poor	0	0	0	3	97
Expert3	Very good	Very poor	Moderate	Very poor	0	0	0	3	97
Expert3	Very good	Very poor	Poor	Very good	0	0	0	3	97
Expert3	Very good	Very poor	Poor	Good	0	0	0	3	97
Expert3	Very good	Very poor	Poor	Moderate	0	0	0	3	97
Expert3	Very good	Very poor	Poor	Poor	0	0	0	3	97
Expert3	Very good	Very poor	Poor	Very poor	0	0	0	3	97
Expert3	Very good	Very poor	Very poor	Very good	0	0	0	3	97
Expert3	Very good	Very poor	Very poor	Good	0	0	0	3	97
Expert3	Very good	Very poor	Very poor	Moderate	0	0	0	3	97
Expert3	Very good	Very poor	Very poor	Poor	0	0	0	3	97
Expert3	Very good	Very poor	Very poor	Very poor	0	0	0	3	97
Expert3	Good	Very good	Very good	Very good	49	48	3	0	0
Expert3	Good	Very good	Very good	Good	37	57	6	0	0
Expert3	Good	Very good	Very good	Moderate	26	63	11	0	0
Expert3	Good	Very good	Very good	Poor	16	65	19	0	0
Expert3	Good	Very good	Very good	Very poor	3	47	47	3	0
Expert3	Good	Very good	Good	Very good	35	58	7	0	0
Expert3	Good	Very good	Good	Good	24	64	12	0	0
Expert3	Good	Very good	Good	Moderate	15	65	20	0	0
Expert3	Good	Very good	Good	Poor	7	60	32	1	0
Expert3	Good	Very good	Good	Very poor	3	47	47	3	0
Expert3	Good	Very good	Moderate	Very good	17	65	18	0	0
Expert3	Good	Very good	Moderate	Good	9	62	28	1	0
Expert3	Good	Very good	Moderate	Moderate	5	53	41	1	0
Expert3	Good	Very good	Moderate	Poor	2	41	53	4	0
Expert3	Good	Very good	Moderate	Very poor	1	28	62	9	0
Expert3	Good	Very good	Poor	Very good	5	53	41	1	0
Expert3	Good	Very good	Poor	Good	2	41	53	4	0
Expert3	Good	Very good	Poor	Moderate	1	28	62	9	0
Expert3	Good	Very good	Poor	Poor	0	18	65	17	0
Expert3	Good	Very good	Poor	Very poor	0	9	62	28	1
Expert3	Good	Very good	Very poor	Very good	0	0	12	53	35
Expert3	Good	Very good	Very poor	Good	0	0	12	53	35
Expert3	Good	Very good	Very poor	Moderate	0	0	12	53	35
Expert3	Good	Very good	Very poor	Poor	0	0	12	53	35
Expert3	Good	Very good	Very poor	Very poor	0	0	12	53	35
Expert3	Good	Good	Very good	Very good	28	62	10	0	0
Expert3	Good	Good	Very good	Good	21	64	15	0	0
Expert3	Good	Good	Very good	Moderate	14	64	22	0	0
Expert3	Good	Good	Very good	Poor	7	59	33	1	0
Expert3	Good	Good	Very good	Very poor	3	47	47	3	0
Expert3	Good	Good	Good	Very good	20	65	15	0	0
Expert3	Good	Good	Good	Good	13	64	23	0	0
Expert3	Good	Good	Good	Moderate	7	59	33	1	0
Expert3	Good	Good	Good	Poor	3	47	47	3	0
Expert3	Good	Good	Good	Very poor	1	31	60	8	0
Expert3	Good	Good	Moderate	Very good	9	61	29	1	0
Expert3	Good	Good	Moderate	Good	4	53	41	2	0
Expert3	Good	Good	Moderate	Moderate	2	41	53	4	0
Expert3	Good	Good	Moderate	Poor	1	28	62	9	0
Expert3	Good	Good	Moderate	Very poor	0	17	65	18	0
Expert3	Good	Good	Poor	Very good	2	41	53	4	0
Expert3	Good	Good	Poor	Good	1	28	62	9	0
Expert3	Good	Good	Poor	Moderate	0	18	65	17	0
Expert3	Good	Good	Poor	Poor	0	9	62	28	1
Expert3	Good	Good	Poor	Very poor	0	5	53	41	1
Expert3	Good	Good	Very poor	Very good	0	0	12	53	35
Expert3	Good	Good	Very poor	Good	0	0	12	53	35
Expert3	Good	Good	Very poor	Moderate	0	0	12	53	35
Expert3	Good	Good	Very poor	Poor	0	0	12	53	35
Expert3	Good	Good	Very poor	Very poor	0	0	12	53	35
Expert3	Good	Moderate	Very good	Very good	6	53	39	2	0
Expert3	Good	Moderate	Very good	Good	3	47	47	3	0
Expert3	Good	Moderate	Very good	Moderate	2	39	53	6	0
Expert3	Good	Moderate	Very good	Poor	1	31	59	9	0
Expert3	Good	Moderate	Very good	Very poor	1	23	63	13	0
Expert3	Good	Moderate	Good	Very good	3	47	47	3	0
Expert3	Good	Moderate	Good	Good	2	39	53	6	0
Expert3	Good	Moderate	Good	Moderate	1	31	59	9	0
Expert3	Good	Moderate	Good	Poor	1	23	63	13	0
Expert3	Good	Moderate	Good	Very poor	0	15	64	21	0
Expert3	Good	Moderate	Moderate	Very good	2	38	54	6	0
Expert3	Good	Moderate	Moderate	Good	1	30	60	9	0
Expert3	Good	Moderate	Moderate	Moderate	0	22	64	14	0
Expert3	Good	Moderate	Moderate	Poor	0	15	64	21	0
Expert3	Good	Moderate	Moderate	Very poor	0	7	59	33	1
Expert3	Good	Moderate	Poor	Very good	1	25	63	11	0
Expert3	Good	Moderate	Poor	Good	0	16	65	19	0
Expert3	Good	Moderate	Poor	Moderate	0	9	61	29	1
Expert3	Good	Moderate	Poor	Poor	0	4	53	41	2
Expert3	Good	Moderate	Poor	Very poor	0	2	41	53	4
Expert3	Good	Moderate	Very poor	Very good	0	0	12	53	35
Expert3	Good	Moderate	Very poor	Good	0	0	12	53	35
Expert3	Good	Moderate	Very poor	Moderate	0	0	12	53	35
Expert3	Good	Moderate	Very poor	Poor	0	0	12	53	35
Expert3	Good	Moderate	Very poor	Very poor	0	0	12	53	35
Expert3	Good	Poor	Very good	Very good	0	19	63	18	0
Expert3	Good	Poor	Very good	Good	0	13	62	24	1
Expert3	Good	Poor	Very good	Moderate	0	9	59	31	1
Expert3	Good	Poor	Very good	Poor	0	6	53	39	2
Expert3	Good	Poor	Very good	Very poor	0	3	47	47	3
Expert3	Good	Poor	Good	Very good	0	13	62	24	1
Expert3	Good	Poor	Good	Good	0	9	59	31	1
Expert3	Good	Poor	Good	Moderate	0	6	53	39	2
Expert3	Good	Poor	Good	Poor	0	3	47	47	3
Expert3	Good	Poor	Good	Very poor	0	2	39	53	6
Expert3	Good	Poor	Moderate	Very good	0	9	59	31	1
Expert3	Good	Poor	Moderate	Good	0	6	53	39	2
Expert3	Good	Poor	Moderate	Moderate	0	3	47	47	3
Expert3	Good	Poor	Moderate	Poor	0	2	39	53	6
Expert3	Good	Poor	Moderate	Very poor	0	1	31	59	9
Expert3	Good	Poor	Poor	Very good	0	6	53	39	2
Expert3	Good	Poor	Poor	Good	0	4	46	47	3
Expert3	Good	Poor	Poor	Moderate	0	2	38	54	6
Expert3	Good	Poor	Poor	Poor	0	1	30	60	9
Expert3	Good	Poor	Poor	Very poor	0	0	22	64	14
Expert3	Good	Poor	Very poor	Very good	0	0	12	53	35
Expert3	Good	Poor	Very poor	Good	0	0	12	53	35
Expert3	Good	Poor	Very poor	Moderate	0	0	12	53	35
Expert3	Good	Poor	Very poor	Poor	0	0	12	53	35
Expert3	Good	Poor	Very poor	Very poor	0	0	12	53	35
Expert3	Good	Very poor	Very good	Very good	0	0	0	3	97
Expert3	Good	Very poor	Very good	Good	0	0	0	3	97
Expert3	Good	Very poor	Very good	Moderate	0	0	0	3	97
Expert3	Good	Very poor	Very good	Poor	0	0	0	3	97
Expert3	Good	Very poor	Very good	Very poor	0	0	0	3	97
Expert3	Good	Very poor	Good	Very good	0	0	0	3	97
Expert3	Good	Very poor	Good	Good	0	0	0	3	97
Expert3	Good	Very poor	Good	Moderate	0	0	0	3	97
Expert3	Good	Very poor	Good	Poor	0	0	0	3	97
Expert3	Good	Very poor	Good	Very poor	0	0	0	3	97
Expert3	Good	Very poor	Moderate	Very good	0	0	0	3	97
Expert3	Good	Very poor	Moderate	Good	0	0	0	3	97
Expert3	Good	Very poor	Moderate	Moderate	0	0	0	3	97
Expert3	Good	Very poor	Moderate	Poor	0	0	0	3	97
Expert3	Good	Very poor	Moderate	Very poor	0	0	0	3	97
Expert3	Good	Very poor	Poor	Very good	0	0	0	3	97
Expert3	Good	Very poor	Poor	Good	0	0	0	3	97
Expert3	Good	Very poor	Poor	Moderate	0	0	0	3	97
Expert3	Good	Very poor	Poor	Poor	0	0	0	3	97
Expert3	Good	Very poor	Poor	Very poor	0	0	0	3	97
Expert3	Good	Very poor	Very poor	Very good	0	0	0	3	97
Expert3	Good	Very poor	Very poor	Good	0	0	0	3	97
Expert3	Good	Very poor	Very poor	Moderate	0	0	0	3	97
Expert3	Good	Very poor	Very poor	Poor	0	0	0	3	97
Expert3	Good	Very poor	Very poor	Very poor	0	0	0	3	97
Expert3	Moderate	Very good	Very good	Very good	18	65	17	0	0
Expert3	Moderate	Very good	Very good	Good	11	62	26	1	0
Expert3	Moderate	Very good	Very good	Moderate	6	56	36	2	0
Expert3	Moderate	Very good	Very good	Poor	3	47	47	3	0
Expert3	Moderate	Very good	Very good	Very poor	2	36	56	6	0
Expert3	Moderate	Very good	Good	Very good	11	62	26	1	0
Expert3	Moderate	Very good	Good	Good	6	56	36	2	0
Expert3	Moderate	Very good	Good	Moderate	3	47	47	3	0
Expert3	Moderate	Very good	Good	Poor	2	36	56	6	0
Expert3	Moderate	Very good	Good	Very poor	1	25	63	11	0
Expert3	Moderate	Very good	Moderate	Very good	6	55	37	2	0
Expert3	Moderate	Very good	Moderate	Good	3	46	48	3	0
Expert3	Moderate	Very good	Moderate	Moderate	1	34	58	7	0
Expert3	Moderate	Very good	Moderate	Poor	1	24	64	11	0
Expert3	Moderate	Very good	Moderate	Very poor	0	15	65	20	0
Expert3	Moderate	Very good	Poor	Very good	2	39	54	5	0
Expert3	Moderate	Very good	Poor	Good	1	27	62	10	0
Expert3	Moderate	Very good	Poor	Moderate	0	18	65	17	0
Expert3	Moderate	Very good	Poor	Poor	0	9	62	28	1
Expert3	Moderate	Very good	Poor	Very poor	0	5	53	41	1
Expert3	Moderate	Very good	Very poor	Very good	0	0	12	53	35
Expert3	Moderate	Very good	Very poor	Good	0	0	12	53	35
Expert3	Moderate	Very good	Very poor	Moderate	0	0	12	53	35
Expert3	Moderate	Very good	Very poor	Poor	0	0	12	53	35
Expert3	Moderate	Very good	Very poor	Very poor	0	0	12	53	35
Expert3	Moderate	Good	Very good	Very good	10	62	27	1	0
Expert3	Moderate	Good	Very good	Good	6	56	37	1	0
Expert3	Moderate	Good	Very good	Moderate	3	47	47	3	0
Expert3	Moderate	Good	Very good	Poor	2	36	56	6	0
Expert3	Moderate	Good	Very good	Very poor	1	25	63	11	0
Expert3	Moderate	Good	Good	Very good	6	56	37	1	0
Expert3	Moderate	Good	Good	Good	3	47	47	3	0
Expert3	Moderate	Good	Good	Moderate	2	36	56	6	0
Expert3	Moderate	Good	Good	Poor	1	25	63	11	0
Expert3	Moderate	Good	Good	Very poor	0	16	65	19	0
Expert3	Moderate	Good	Moderate	Very good	3	46	48	3	0
Expert3	Moderate	Good	Moderate	Good	1	34	58	7	0
Expert3	Moderate	Good	Moderate	Moderate	1	24	64	11	0
Expert3	Moderate	Good	Moderate	Poor	0	15	65	20	0
Expert3	Moderate	Good	Moderate	Very poor	0	8	59	32	1
Expert3	Moderate	Good	Poor	Very good	1	27	62	10	0
Expert3	Moderate	Good	Poor	Good	0	18	65	17	0
Expert3	Moderate	Good	Poor	Moderate	0	9	62	28	1
Expert3	Moderate	Good	Poor	Poor	0	5	53	41	1
Expert3	Moderate	Good	Poor	Very poor	0	2	41	53	4
Expert3	Moderate	Good	Very poor	Very good	0	0	12	53	35
Expert3	Moderate	Good	Very poor	Good	0	0	12	53	35
Expert3	Moderate	Good	Very poor	Moderate	0	0	12	53	35
Expert3	Moderate	Good	Very poor	Poor	0	0	12	53	35
Expert3	Moderate	Good	Very poor	Very poor	0	0	12	53	35
Expert3	Moderate	Moderate	Very good	Very good	3	45	48	4	0
Expert3	Moderate	Moderate	Very good	Good	2	37	56	5	0
Expert3	Moderate	Moderate	Very good	Moderate	1	28	61	10	0
Expert3	Moderate	Moderate	Very good	Poor	0	21	64	15	0
Expert3	Moderate	Moderate	Very good	Very poor	0	14	64	22	0
Expert3	Moderate	Moderate	Good	Very good	2	37	56	5	0
Expert3	Moderate	Moderate	Good	Good	1	28	61	10	0
Expert3	Moderate	Moderate	Good	Moderate	0	21	64	15	0
Expert3	Moderate	Moderate	Good	Poor	0	14	64	22	0
Expert3	Moderate	Moderate	Good	Very poor	0	7	59	33	1
Expert3	Moderate	Moderate	Moderate	Very good	1	28	62	9	0
Expert3	Moderate	Moderate	Moderate	Good	0	20	65	15	0
Expert3	Moderate	Moderate	Moderate	Moderate	0	13	64	23	0
Expert3	Moderate	Moderate	Moderate	Poor	0	7	59	33	1
Expert3	Moderate	Moderate	Moderate	Very poor	0	3	47	47	3
Expert3	Moderate	Moderate	Poor	Very good	0	16	65	19	0
Expert3	Moderate	Moderate	Poor	Good	0	9	61	29	1
Expert3	Moderate	Moderate	Poor	Moderate	0	4	53	41	2
Expert3	Moderate	Moderate	Poor	Poor	0	2	41	53	4
Expert3	Moderate	Moderate	Poor	Very poor	0	1	28	62	9
Expert3	Moderate	Moderate	Very poor	Very good	0	0	12	53	35
Expert3	Moderate	Moderate	Very poor	Good	0	0	12	53	35
Expert3	Moderate	Moderate	Very poor	Moderate	0	0	12	53	35
Expert3	Moderate	Moderate	Very poor	Poor	0	0	12	53	35
Expert3	Moderate	Moderate	Very poor	Very poor	0	0	12	53	35
Expert3	Moderate	Poor	Very good	Very good	0	13	62	24	1
Expert3	Moderate	Poor	Very good	Good	0	9	59	31	1
Expert3	Moderate	Poor	Very good	Moderate	0	6	53	39	2
Expert3	Moderate	Poor	Very good	Poor	0	3	47	47	3
Expert3	Moderate	Poor	Very good	Very poor	0	2	39	53	6
Expert3	Moderate	Poor	Good	Very good	0	9	59	31	1
Expert3	Moderate	Poor	Good	Good	0	6	53	39	2
Expert3	Moderate	Poor	Good	Moderate	0	3	47	47	3
Expert3	Moderate	Poor	Good	Poor	0	2	39	53	6
Expert3	Moderate	Poor	Good	Very poor	0	1	31	59	9
Expert3	Moderate	Poor	Moderate	Very good	0	6	53	39	2
Expert3	Moderate	Poor	Moderate	Good	0	3	47	47	3
Expert3	Moderate	Poor	Moderate	Moderate	0	2	39	53	6
Expert3	Moderate	Poor	Moderate	Poor	0	1	31	59	9
Expert3	Moderate	Poor	Moderate	Very poor	0	1	23	63	13
Expert3	Moderate	Poor	Poor	Very good	0	4	46	47	3
Expert3	Moderate	Poor	Poor	Good	0	2	38	54	6
Expert3	Moderate	Poor	Poor	Moderate	0	1	30	60	9
Expert3	Moderate	Poor	Poor	Poor	0	0	22	64	14
Expert3	Moderate	Poor	Poor	Very poor	0	0	14	65	21
Expert3	Moderate	Poor	Very poor	Very good	0	0	12	53	35
Expert3	Moderate	Poor	Very poor	Good	0	0	12	53	35
Expert3	Moderate	Poor	Very poor	Moderate	0	0	12	53	35
Expert3	Moderate	Poor	Very poor	Poor	0	0	12	53	35
Expert3	Moderate	Poor	Very poor	Very poor	0	0	5	54	41
Expert3	Moderate	Very poor	Very good	Very good	0	0	0	3	97
Expert3	Moderate	Very poor	Very good	Good	0	0	0	3	97
Expert3	Moderate	Very poor	Very good	Moderate	0	0	0	3	97
Expert3	Moderate	Very poor	Very good	Poor	0	0	0	3	97
Expert3	Moderate	Very poor	Very good	Very poor	0	0	0	3	97
Expert3	Moderate	Very poor	Good	Very good	0	0	0	3	97
Expert3	Moderate	Very poor	Good	Good	0	0	0	3	97
Expert3	Moderate	Very poor	Good	Moderate	0	0	0	3	97
Expert3	Moderate	Very poor	Good	Poor	0	0	0	3	97
Expert3	Moderate	Very poor	Good	Very poor	0	0	0	3	97
Expert3	Moderate	Very poor	Moderate	Very good	0	0	0	3	97
Expert3	Moderate	Very poor	Moderate	Good	0	0	0	3	97
Expert3	Moderate	Very poor	Moderate	Moderate	0	0	0	3	97
Expert3	Moderate	Very poor	Moderate	Poor	0	0	0	3	97
Expert3	Moderate	Very poor	Moderate	Very poor	0	0	0	3	97
Expert3	Moderate	Very poor	Poor	Very good	0	0	0	3	97
Expert3	Moderate	Very poor	Poor	Good	0	0	0	3	97
Expert3	Moderate	Very poor	Poor	Moderate	0	0	0	3	97
Expert3	Moderate	Very poor	Poor	Poor	0	0	0	3	97
Expert3	Moderate	Very poor	Poor	Very poor	0	0	0	3	97
Expert3	Moderate	Very poor	Very poor	Very good	0	0	0	3	97
Expert3	Moderate	Very poor	Very poor	Good	0	0	0	3	97
Expert3	Moderate	Very poor	Very poor	Moderate	0	0	0	3	97
Expert3	Moderate	Very poor	Very poor	Poor	0	0	0	3	97
Expert3	Moderate	Very poor	Very poor	Very poor	0	0	0	3	97
Expert3	Poor	Very good	Very good	Very good	3	47	47	3	0
Expert3	Poor	Very good	Very good	Good	2	36	56	6	0
Expert3	Poor	Very good	Very good	Moderate	1	26	62	11	0
Expert3	Poor	Very good	Very good	Poor	1	18	64	17	0
Expert3	Poor	Very good	Very good	Very poor	0	11	62	26	1
Expert3	Poor	Very good	Good	Very good	2	36	56	6	0
Expert3	Poor	Very good	Good	Good	1	26	62	11	0
Expert3	Poor	Very good	Good	Moderate	1	18	64	17	0
Expert3	Poor	Very good	Good	Poor	0	11	62	26	1
Expert3	Poor	Very good	Good	Very poor	0	6	56	36	2
Expert3	Poor	Very good	Moderate	Very good	1	26	62	11	0
Expert3	Poor	Very good	Moderate	Good	1	18	64	17	0
Expert3	Poor	Very good	Moderate	Moderate	0	11	62	26	1
Expert3	Poor	Very good	Moderate	Poor	0	6	56	36	2
Expert3	Poor	Very good	Moderate	Very poor	0	3	47	47	3
Expert3	Poor	Very good	Poor	Very good	0	17	65	18	0
Expert3	Poor	Very good	Poor	Good	0	11	62	27	0
Expert3	Poor	Very good	Poor	Moderate	0	6	55	37	2
Expert3	Poor	Very good	Poor	Poor	0	3	46	48	3
Expert3	Poor	Very good	Poor	Very poor	0	1	34	58	7
Expert3	Poor	Very good	Very poor	Very good	0	0	12	53	35
Expert3	Poor	Very good	Very poor	Good	0	0	12	53	35
Expert3	Poor	Very good	Very poor	Moderate	0	0	12	53	35
Expert3	Poor	Very good	Very poor	Poor	0	0	12	53	35
Expert3	Poor	Very good	Very poor	Very poor	0	0	12	53	35
Expert3	Poor	Good	Very good	Very good	2	36	56	6	0
Expert3	Poor	Good	Very good	Good	1	26	62	11	0
Expert3	Poor	Good	Very good	Moderate	1	18	64	17	0
Expert3	Poor	Good	Very good	Poor	0	11	62	26	1
Expert3	Poor	Good	Very good	Very poor	0	6	56	36	2
Expert3	Poor	Good	Good	Very good	1	26	62	11	0
Expert3	Poor	Good	Good	Good	1	18	64	17	0
Expert3	Poor	Good	Good	Moderate	0	11	62	26	1
Expert3	Poor	Good	Good	Poor	0	6	56	36	2
Expert3	Poor	Good	Good	Very poor	0	3	47	47	3
Expert3	Poor	Good	Moderate	Very good	1	18	64	17	0
Expert3	Poor	Good	Moderate	Good	0	11	62	26	1
Expert3	Poor	Good	Moderate	Moderate	0	6	56	36	2
Expert3	Poor	Good	Moderate	Poor	0	3	47	47	3
Expert3	Poor	Good	Moderate	Very poor	0	2	36	56	6
Expert3	Poor	Good	Poor	Very good	0	11	62	27	0
Expert3	Poor	Good	Poor	Good	0	6	55	37	2
Expert3	Poor	Good	Poor	Moderate	0	3	46	48	3
Expert3	Poor	Good	Poor	Poor	0	1	34	58	7
Expert3	Poor	Good	Poor	Very poor	0	1	24	64	11
Expert3	Poor	Good	Very poor	Very good	0	0	12	53	35
Expert3	Poor	Good	Very poor	Good	0	0	12	53	35
Expert3	Poor	Good	Very poor	Moderate	0	0	12	53	35
Expert3	Poor	Good	Very poor	Poor	0	0	12	53	35
Expert3	Poor	Good	Very poor	Very poor	0	0	12	53	35
Expert3	Poor	Moderate	Very good	Very good	1	25	63	11	0
Expert3	Poor	Moderate	Very good	Good	0	17	65	18	0
Expert3	Poor	Moderate	Very good	Moderate	0	10	62	27	1
Expert3	Poor	Moderate	Very good	Poor	0	6	56	37	1
Expert3	Poor	Moderate	Very good	Very poor	0	3	47	47	3
Expert3	Poor	Moderate	Good	Very good	0	17	65	18	0
Expert3	Poor	Moderate	Good	Good	0	10	62	27	1
Expert3	Poor	Moderate	Good	Moderate	0	6	56	37	1
Expert3	Poor	Moderate	Good	Poor	0	3	47	47	3
Expert3	Poor	Moderate	Good	Very poor	0	2	36	56	6
Expert3	Poor	Moderate	Moderate	Very good	0	10	62	27	1
Expert3	Poor	Moderate	Moderate	Good	0	6	56	37	1
Expert3	Poor	Moderate	Moderate	Moderate	0	3	47	47	3
Expert3	Poor	Moderate	Moderate	Poor	0	2	36	56	6
Expert3	Poor	Moderate	Moderate	Very poor	0	1	25	63	11
Expert3	Poor	Moderate	Poor	Very good	0	6	55	37	2
Expert3	Poor	Moderate	Poor	Good	0	3	46	48	3
Expert3	Poor	Moderate	Poor	Moderate	0	1	34	58	7
Expert3	Poor	Moderate	Poor	Poor	0	1	24	64	11
Expert3	Poor	Moderate	Poor	Very poor	0	0	15	65	20
Expert3	Poor	Moderate	Very poor	Very good	0	0	12	53	35
Expert3	Poor	Moderate	Very poor	Good	0	0	12	53	35
Expert3	Poor	Moderate	Very poor	Moderate	0	0	12	53	35
Expert3	Poor	Moderate	Very poor	Poor	0	0	12	53	35
Expert3	Poor	Moderate	Very poor	Very poor	0	0	5	54	41
Expert3	Poor	Poor	Very good	Very good	0	9	58	32	1
Expert3	Poor	Poor	Very good	Good	0	5	53	40	2
Expert3	Poor	Poor	Very good	Moderate	0	3	45	48	4
Expert3	Poor	Poor	Very good	Poor	0	2	37	56	5
Expert3	Poor	Poor	Very good	Very poor	0	1	28	61	10
Expert3	Poor	Poor	Good	Very good	0	5	53	40	2
Expert3	Poor	Poor	Good	Good	0	3	45	48	4
Expert3	Poor	Poor	Good	Moderate	0	2	37	56	5
Expert3	Poor	Poor	Good	Poor	0	1	28	61	10
Expert3	Poor	Poor	Good	Very poor	0	0	21	64	15
Expert3	Poor	Poor	Moderate	Very good	0	3	45	48	4
Expert3	Poor	Poor	Moderate	Good	0	2	37	56	5
Expert3	Poor	Poor	Moderate	Moderate	0	1	28	61	10
Expert3	Poor	Poor	Moderate	Poor	0	0	21	64	15
Expert3	Poor	Poor	Moderate	Very poor	0	0	14	64	22
Expert3	Poor	Poor	Poor	Very good	0	2	36	56	6
Expert3	Poor	Poor	Poor	Good	0	1	28	62	9
Expert3	Poor	Poor	Poor	Moderate	0	0	20	65	15
Expert3	Poor	Poor	Poor	Poor	0	0	13	64	23
Expert3	Poor	Poor	Poor	Very poor	0	0	7	59	34
Expert3	Poor	Poor	Very poor	Very good	0	0	12	53	35
Expert3	Poor	Poor	Very poor	Good	0	0	12	53	35
Expert3	Poor	Poor	Very poor	Moderate	0	0	12	53	35
Expert3	Poor	Poor	Very poor	Poor	0	0	5	53	42
Expert3	Poor	Poor	Very poor	Very poor	0	0	2	42	56
Expert3	Poor	Very poor	Very good	Very good	0	0	0	3	97
Expert3	Poor	Very poor	Very good	Good	0	0	0	3	97
Expert3	Poor	Very poor	Very good	Moderate	0	0	0	3	97
Expert3	Poor	Very poor	Very good	Poor	0	0	0	3	97
Expert3	Poor	Very poor	Very good	Very poor	0	0	0	3	97
Expert3	Poor	Very poor	Good	Very good	0	0	0	3	97
Expert3	Poor	Very poor	Good	Good	0	0	0	3	97
Expert3	Poor	Very poor	Good	Moderate	0	0	0	3	97
Expert3	Poor	Very poor	Good	Poor	0	0	0	3	97
Expert3	Poor	Very poor	Good	Very poor	0	0	0	3	97
Expert3	Poor	Very poor	Moderate	Very good	0	0	0	3	97
Expert3	Poor	Very poor	Moderate	Good	0	0	0	3	97
Expert3	Poor	Very poor	Moderate	Moderate	0	0	0	3	97
Expert3	Poor	Very poor	Moderate	Poor	0	0	0	3	97
Expert3	Poor	Very poor	Moderate	Very poor	0	0	0	3	97
Expert3	Poor	Very poor	Poor	Very good	0	0	0	3	97
Expert3	Poor	Very poor	Poor	Good	0	0	0	3	97
Expert3	Poor	Very poor	Poor	Moderate	0	0	0	3	97
Expert3	Poor	Very poor	Poor	Poor	0	0	0	3	97
Expert3	Poor	Very poor	Poor	Very poor	0	0	0	3	97
Expert3	Poor	Very poor	Very poor	Very good	0	0	0	3	97
Expert3	Poor	Very poor	Very poor	Good	0	0	0	3	97
Expert3	Poor	Very poor	Very poor	Moderate	0	0	0	3	97
Expert3	Poor	Very poor	Very poor	Poor	0	0	0	3	97
Expert3	Poor	Very poor	Very poor	Very poor	0	0	0	3	97
Expert3	Very poor	Very good	Very good	Very good	0	0	0	3	97
Expert3	Very poor	Very good	Very good	Good	0	0	0	3	97
Expert3	Very poor	Very good	Very good	Moderate	0	0	0	3	97
Expert3	Very poor	Very good	Very good	Poor	0	0	0	3	97
Expert3	Very poor	Very good	Very good	Very poor	0	0	0	3	97
Expert3	Very poor	Very good	Good	Very good	0	0	0	3	97
Expert3	Very poor	Very good	Good	Good	0	0	0	3	97
Expert3	Very poor	Very good	Good	Moderate	0	0	0	3	97
Expert3	Very poor	Very good	Good	Poor	0	0	0	3	97
Expert3	Very poor	Very good	Good	Very poor	0	0	0	3	97
Expert3	Very poor	Very good	Moderate	Very good	0	0	0	3	97
Expert3	Very poor	Very good	Moderate	Good	0	0	0	3	97
Expert3	Very poor	Very good	Moderate	Moderate	0	0	0	3	97
Expert3	Very poor	Very good	Moderate	Poor	0	0	0	3	97
Expert3	Very poor	Very good	Moderate	Very poor	0	0	0	3	97
Expert3	Very poor	Very good	Poor	Very good	0	0	0	3	97
Expert3	Very poor	Very good	Poor	Good	0	0	0	3	97
Expert3	Very poor	Very good	Poor	Moderate	0	0	0	3	97
Expert3	Very poor	Very good	Poor	Poor	0	0	0	3	97
Expert3	Very poor	Very good	Poor	Very poor	0	0	0	3	97
Expert3	Very poor	Very good	Very poor	Very good	0	0	0	3	97
Expert3	Very poor	Very good	Very poor	Good	0	0	0	3	97
Expert3	Very poor	Very good	Very poor	Moderate	0	0	0	3	97
Expert3	Very poor	Very good	Very poor	Poor	0	0	0	3	97
Expert3	Very poor	Very good	Very poor	Very poor	0	0	0	3	97
Expert3	Very poor	Good	Very good	Very good	0	0	0	3	97
Expert3	Very poor	Good	Very good	Good	0	0	0	3	97
Expert3	Very poor	Good	Very good	Moderate	0	0	0	3	97
Expert3	Very poor	Good	Very good	Poor	0	0	0	3	97
Expert3	Very poor	Good	Very good	Very poor	0	0	0	3	97
Expert3	Very poor	Good	Good	Very good	0	0	0	3	97
Expert3	Very poor	Good	Good	Good	0	0	0	3	97
Expert3	Very poor	Good	Good	Moderate	0	0	0	3	97
Expert3	Very poor	Good	Good	Poor	0	0	0	3	97
Expert3	Very poor	Good	Good	Very poor	0	0	0	3	97
Expert3	Very poor	Good	Moderate	Very good	0	0	0	3	97
Expert3	Very poor	Good	Moderate	Good	0	0	0	3	97
Expert3	Very poor	Good	Moderate	Moderate	0	0	0	3	97
Expert3	Very poor	Good	Moderate	Poor	0	0	0	3	97
Expert3	Very poor	Good	Moderate	Very poor	0	0	0	3	97
Expert3	Very poor	Good	Poor	Very good	0	0	0	3	97
Expert3	Very poor	Good	Poor	Good	0	0	0	3	97
Expert3	Very poor	Good	Poor	Moderate	0	0	0	3	97
Expert3	Very poor	Good	Poor	Poor	0	0	0	3	97
Expert3	Very poor	Good	Poor	Very poor	0	0	0	3	97
Expert3	Very poor	Good	Very poor	Very good	0	0	0	3	97
Expert3	Very poor	Good	Very poor	Good	0	0	0	3	97
Expert3	Very poor	Good	Very poor	Moderate	0	0	0	3	97
Expert3	Very poor	Good	Very poor	Poor	0	0	0	3	97
Expert3	Very poor	Good	Very poor	Very poor	0	0	0	3	97
Expert3	Very poor	Moderate	Very good	Very good	0	0	0	3	97
Expert3	Very poor	Moderate	Very good	Good	0	0	0	3	97
Expert3	Very poor	Moderate	Very good	Moderate	0	0	0	3	97
Expert3	Very poor	Moderate	Very good	Poor	0	0	0	3	97
Expert3	Very poor	Moderate	Very good	Very poor	0	0	0	3	97
Expert3	Very poor	Moderate	Good	Very good	0	0	0	3	97
Expert3	Very poor	Moderate	Good	Good	0	0	0	3	97
Expert3	Very poor	Moderate	Good	Moderate	0	0	0	3	97
Expert3	Very poor	Moderate	Good	Poor	0	0	0	3	97
Expert3	Very poor	Moderate	Good	Very poor	0	0	0	3	97
Expert3	Very poor	Moderate	Moderate	Very good	0	0	0	3	97
Expert3	Very poor	Moderate	Moderate	Good	0	0	0	3	97
Expert3	Very poor	Moderate	Moderate	Moderate	0	0	0	3	97
Expert3	Very poor	Moderate	Moderate	Poor	0	0	0	3	97
Expert3	Very poor	Moderate	Moderate	Very poor	0	0	0	3	97
Expert3	Very poor	Moderate	Poor	Very good	0	0	0	3	97
Expert3	Very poor	Moderate	Poor	Good	0	0	0	3	97
Expert3	Very poor	Moderate	Poor	Moderate	0	0	0	3	97
Expert3	Very poor	Moderate	Poor	Poor	0	0	0	3	97
Expert3	Very poor	Moderate	Poor	Very poor	0	0	0	3	97
Expert3	Very poor	Moderate	Very poor	Very good	0	0	0	3	97
Expert3	Very poor	Moderate	Very poor	Good	0	0	0	3	97
Expert3	Very poor	Moderate	Very poor	Moderate	0	0	0	3	97
Expert3	Very poor	Moderate	Very poor	Poor	0	0	0	3	97
Expert3	Very poor	Moderate	Very poor	Very poor	0	0	0	3	97
Expert3	Very poor	Poor	Very good	Very good	0	0	0	3	97
Expert3	Very poor	Poor	Very good	Good	0	0	0	3	97
Expert3	Very poor	Poor	Very good	Moderate	0	0	0	3	97
Expert3	Very poor	Poor	Very good	Poor	0	0	0	3	97
Expert3	Very poor	Poor	Very good	Very poor	0	0	0	3	97
Expert3	Very poor	Poor	Good	Very good	0	0	0	3	97
Expert3	Very poor	Poor	Good	Good	0	0	0	3	97
Expert3	Very poor	Poor	Good	Moderate	0	0	0	3	97
Expert3	Very poor	Poor	Good	Poor	0	0	0	3	97
Expert3	Very poor	Poor	Good	Very poor	0	0	0	3	97
Expert3	Very poor	Poor	Moderate	Very good	0	0	0	3	97
Expert3	Very poor	Poor	Moderate	Good	0	0	0	3	97
Expert3	Very poor	Poor	Moderate	Moderate	0	0	0	3	97
Expert3	Very poor	Poor	Moderate	Poor	0	0	0	3	97
Expert3	Very poor	Poor	Moderate	Very poor	0	0	0	3	97
Expert3	Very poor	Poor	Poor	Very good	0	0	0	3	97
Expert3	Very poor	Poor	Poor	Good	0	0	0	3	97
Expert3	Very poor	Poor	Poor	Moderate	0	0	0	3	97
Expert3	Very poor	Poor	Poor	Poor	0	0	0	3	97
Expert3	Very poor	Poor	Poor	Very poor	0	0	0	3	97
Expert3	Very poor	Poor	Very poor	Very good	0	0	0	3	97
Expert3	Very poor	Poor	Very poor	Good	0	0	0	3	97
Expert3	Very poor	Poor	Very poor	Moderate	0	0	0	3	97
Expert3	Very poor	Poor	Very poor	Poor	0	0	0	3	97
Expert3	Very poor	Poor	Very poor	Very poor	0	0	0	3	97
Expert3	Very poor	Very poor	Very good	Very good	0	0	0	3	97
Expert3	Very poor	Very poor	Very good	Good	0	0	0	3	97
Expert3	Very poor	Very poor	Very good	Moderate	0	0	0	3	97
Expert3	Very poor	Very poor	Very good	Poor	0	0	0	3	97
Expert3	Very poor	Very poor	Very good	Very poor	0	0	0	3	97
Expert3	Very poor	Very poor	Good	Very good	0	0	0	3	97
Expert3	Very poor	Very poor	Good	Good	0	0	0	3	97
Expert3	Very poor	Very poor	Good	Moderate	0	0	0	3	97
Expert3	Very poor	Very poor	Good	Poor	0	0	0	3	97
Expert3	Very poor	Very poor	Good	Very poor	0	0	0	3	97
Expert3	Very poor	Very poor	Moderate	Very good	0	0	0	3	97
Expert3	Very poor	Very poor	Moderate	Good	0	0	0	3	97
Expert3	Very poor	Very poor	Moderate	Moderate	0	0	0	3	97
Expert3	Very poor	Very poor	Moderate	Poor	0	0	0	3	97
Expert3	Very poor	Very poor	Moderate	Very poor	0	0	0	3	97
Expert3	Very poor	Very poor	Poor	Very good	0	0	0	3	97
Expert3	Very poor	Very poor	Poor	Good	0	0	0	3	97
Expert3	Very poor	Very poor	Poor	Moderate	0	0	0	3	97
Expert3	Very poor	Very poor	Poor	Poor	0	0	0	3	97
Expert3	Very poor	Very poor	Poor	Very poor	0	0	0	3	97
Expert3	Very poor	Very poor	Very poor	Very good	0	0	0	3	97
Expert3	Very poor	Very poor	Very poor	Good	0	0	0	3	97
Expert3	Very poor	Very poor	Very poor	Moderate	0	0	0	3	97
Expert3	Very poor	Very poor	Very poor	Poor	0	0	0	3	97
Expert3	Very poor	Very poor	Very poor	Very poor	0	0	0	3	97
Expert4	Very good	Very good	Very good	Very good	75	25	0	0	0
Expert4	Very good	Very good	Very good	Good	64	35	1	0	0
Expert4	Very good	Very good	Very good	Moderate	49	48	3	0	0
Expert4	Very good	Very good	Very good	Poor	31	61	8	0	0
Expert4	Very good	Very good	Very good	Very poor	3	47	47	3	0
Expert4	Very good	Very good	Good	Very good	49	48	3	0	0
Expert4	Very good	Very good	Good	Good	37	57	6	0	0
Expert4	Very good	Very good	Good	Moderate	26	63	11	0	0
Expert4	Very good	Very good	Good	Poor	16	65	19	0	0
Expert4	Very good	Very good	Good	Very poor	3	47	47	3	0
Expert4	Very good	Very good	Moderate	Very good	18	65	17	0	0
Expert4	Very good	Very good	Moderate	Good	11	62	26	1	0
Expert4	Very good	Very good	Moderate	Moderate	6	56	36	2	0
Expert4	Very good	Very good	Moderate	Poor	3	47	47	3	0
Expert4	Very good	Very good	Moderate	Very poor	2	36	56	6	0
Expert4	Very good	Very good	Poor	Very good	3	47	47	3	0
Expert4	Very good	Very good	Poor	Good	2	36	56	6	0
Expert4	Very good	Very good	Poor	Moderate	1	26	62	11	0
Expert4	Very good	Very good	Poor	Poor	1	18	64	17	0
Expert4	Very good	Very good	Poor	Very poor	0	11	62	26	1
Expert4	Very good	Very good	Very poor	Very good	0	3	47	47	3
Expert4	Very good	Very good	Very poor	Good	0	3	47	47	3
Expert4	Very good	Very good	Very poor	Moderate	0	3	47	47	3
Expert4	Very good	Very good	Very poor	Poor	0	3	47	47	3
Expert4	Very good	Very good	Very poor	Very poor	0	2	36	56	6
Expert4	Very good	Good	Very good	Very good	44	52	4	0	0
Expert4	Very good	Good	Very good	Good	34	58	8	0	0
Expert4	Very good	Good	Very good	Moderate	25	63	12	0	0
Expert4	Very good	Good	Very good	Poor	15	65	20	0	0
Expert4	Very good	Good	Very good	Very poor	3	47	47	3	0
Expert4	Very good	Good	Good	Very good	30	61	9	0	0
Expert4	Very good	Good	Good	Good	21	65	14	0	0
Expert4	Very good	Good	Good	Moderate	14	64	22	0	0
Expert4	Very good	Good	Good	Poor	7	59	33	1	0
Expert4	Very good	Good	Good	Very poor	3	47	47	3	0
Expert4	Very good	Good	Moderate	Very good	11	62	26	1	0
Expert4	Very good	Good	Moderate	Good	6	56	37	1	0
Expert4	Very good	Good	Moderate	Moderate	3	47	47	3	0
Expert4	Very good	Good	Moderate	Poor	2	36	56	6	0
Expert4	Very good	Good	Moderate	Very poor	1	25	63	11	0
Expert4	Very good	Good	Poor	Very good	2	36	56	6	0
Expert4	Very good	Good	Poor	Good	1	26	62	11	0
Expert4	Very good	Good	Poor	Moderate	1	18	64	17	0
Expert4	Very good	Good	Poor	Poor	0	11	62	26	1
Expert4	Very good	Good	Poor	Very poor	0	6	56	36	2
Expert4	Very good	Good	Very poor	Very good	0	3	47	47	3
Expert4	Very good	Good	Very poor	Good	0	3	47	47	3
Expert4	Very good	Good	Very poor	Moderate	0	3	47	47	3
Expert4	Very good	Good	Very poor	Poor	0	2	36	56	6
Expert4	Very good	Good	Very poor	Very poor	0	1	26	62	11
Expert4	Very good	Moderate	Very good	Very good	12	62	25	1	0
Expert4	Very good	Moderate	Very good	Good	7	58	34	1	0
Expert4	Very good	Moderate	Very good	Moderate	5	51	42	2	0
Expert4	Very good	Moderate	Very good	Poor	3	42	51	4	0
Expert4	Very good	Moderate	Very good	Very poor	1	33	58	8	0
Expert4	Very good	Moderate	Good	Very good	7	58	34	1	0
Expert4	Very good	Moderate	Good	Good	5	51	42	2	0
Expert4	Very good	Moderate	Good	Moderate	3	42	51	4	0
Expert4	Very good	Moderate	Good	Poor	1	33	58	8	0
Expert4	Very good	Moderate	Good	Very poor	1	24	63	12	0
Expert4	Very good	Moderate	Moderate	Very good	4	49	45	2	0
Expert4	Very good	Moderate	Moderate	Good	2	39	54	5	0
Expert4	Very good	Moderate	Moderate	Moderate	1	30	61	8	0
Expert4	Very good	Moderate	Moderate	Poor	0	22	64	14	0
Expert4	Very good	Moderate	Moderate	Very poor	0	14	64	22	0
Expert4	Very good	Moderate	Poor	Very good	1	26	63	10	0
Expert4	Very good	Moderate	Poor	Good	0	17	65	18	0
Expert4	Very good	Moderate	Poor	Moderate	0	11	62	26	1
Expert4	Very good	Moderate	Poor	Poor	0	6	56	36	2
Expert4	Very good	Moderate	Poor	Very poor	0	3	47	47	3
Expert4	Very good	Moderate	Very poor	Very good	0	3	47	47	3
Expert4	Very good	Moderate	Very poor	Good	0	3	47	47	3
Expert4	Very good	Moderate	Very poor	Moderate	0	2	36	56	6
Expert4	Very good	Moderate	Very poor	Poor	0	1	26	62	11
Expert4	Very good	Moderate	Very poor	Very poor	0	0	18	65	17
Expert4	Very good	Poor	Very good	Very good	2	33	58	7	0
Expert4	Very good	Poor	Very good	Good	1	25	62	12	0
Expert4	Very good	Poor	Very good	Moderate	0	18	64	18	0
Expert4	Very good	Poor	Very good	Poor	0	12	62	25	1
Expert4	Very good	Poor	Very good	Very poor	0	8	58	33	1
Expert4	Very good	Poor	Good	Very good	1	25	62	12	0
Expert4	Very good	Poor	Good	Good	0	18	64	18	0
Expert4	Very good	Poor	Good	Moderate	0	12	62	25	1
Expert4	Very good	Poor	Good	Poor	0	8	58	33	1
Expert4	Very good	Poor	Good	Very poor	0	5	51	42	2
Expert4	Very good	Poor	Moderate	Very good	0	18	64	18	0
Expert4	Very good	Poor	Moderate	Good	0	12	62	25	1
Expert4	Very good	Poor	Moderate	Moderate	0	8	58	33	1
Expert4	Very good	Poor	Moderate	Poor	0	5	51	42	2
Expert4	Very good	Poor	Moderate	Very poor	0	3	42	51	4
Expert4	Very good	Poor	Poor	Very good	0	11	62	26	1
Expert4	Very good	Poor	Poor	Good	0	7	57	36	0
Expert4	Very good	Poor	Poor	Moderate	0	4	49	45	2
Expert4	Very good	Poor	Poor	Poor	0	2	39	54	5
Expert4	Very good	Poor	Poor	Very poor	0	1	30	61	8
Expert4	Very good	Poor	Very poor	Very good	0	3	46	48	3
Expert4	Very good	Poor	Very poor	Good	0	1	36	57	6
Expert4	Very good	Poor	Very poor	Moderate	0	1	26	63	10
Expert4	Very good	Poor	Very poor	Poor	0	0	17	65	18
Expert4	Very good	Poor	Very poor	Very poor	0	0	11	63	26
Expert4	Very good	Very poor	Very good	Very good	0	0	0	3	97
Expert4	Very good	Very poor	Very good	Good	0	0	0	3	97
Expert4	Very good	Very poor	Very good	Moderate	0	0	0	3	97
Expert4	Very good	Very poor	Very good	Poor	0	0	0	3	97
Expert4	Very good	Very poor	Very good	Very poor	0	0	0	3	97
Expert4	Very good	Very poor	Good	Very good	0	0	0	3	97
Expert4	Very good	Very poor	Good	Good	0	0	0	3	97
Expert4	Very good	Very poor	Good	Moderate	0	0	0	3	97
Expert4	Very good	Very poor	Good	Poor	0	0	0	3	97
Expert4	Very good	Very poor	Good	Very poor	0	0	0	3	97
Expert4	Very good	Very poor	Moderate	Very good	0	0	0	3	97
Expert4	Very good	Very poor	Moderate	Good	0	0	0	3	97
Expert4	Very good	Very poor	Moderate	Moderate	0	0	0	3	97
Expert4	Very good	Very poor	Moderate	Poor	0	0	0	3	97
Expert4	Very good	Very poor	Moderate	Very poor	0	0	0	3	97
Expert4	Very good	Very poor	Poor	Very good	0	0	0	3	97
Expert4	Very good	Very poor	Poor	Good	0	0	0	3	97
Expert4	Very good	Very poor	Poor	Moderate	0	0	0	3	97
Expert4	Very good	Very poor	Poor	Poor	0	0	0	3	97
Expert4	Very good	Very poor	Poor	Very poor	0	0	0	3	97
Expert4	Very good	Very poor	Very poor	Very good	0	0	0	3	97
Expert4	Very good	Very poor	Very poor	Good	0	0	0	3	97
Expert4	Very good	Very poor	Very poor	Moderate	0	0	0	3	97
[truncated: 1,752 more rows]
